# Supplementary material for: Separating the effects of temperature and carbon allocation on the diel pattern of soil respiration in the different phenological stages in dry grasslands
Source: PLoS One. 2019 Oct 17;14(10):e0223247. doi: 10.1371/journal.pone.0223247 (PMC6797092; doi:10.1371/journal.pone.0223247)
Supplement: S1 File — (CSV) [file pone.0223247.s007.csv]

time_UTC	precip	t1m	tsurf	NEE	GPP	Rs	Rhet+myc	Rhet	Rs_sd	Rhet+myc_sd	Rhet_sd	TRs	Trhet+myc	Trhet	SWCRs	SWCRhet+myc	SWC_Rhet
40544.01042	0	-6.16	0.14	0.4692	0	NA	NA	NA	NA	NA	NA	NA	NA	NA	NA	NA	NA
40544.03125	0	-5.97	0.17	0.4692	0	NA	NA	NA	NA	NA	NA	NA	NA	NA	NA	NA	NA
40544.05208	0	-5.9	0.2	0.4692	0	NA	NA	NA	NA	NA	NA	NA	NA	NA	NA	NA	NA
40544.07292	0	-5.94	0.22	0.4692	0	NA	NA	NA	NA	NA	NA	NA	NA	NA	NA	NA	NA
40544.09375	0	-5.81	0.25	0.4692	0	NA	NA	NA	NA	NA	NA	NA	NA	NA	NA	NA	NA
40544.11458	0	-5.81	0.28	0.4692	0	NA	NA	NA	NA	NA	NA	NA	NA	NA	NA	NA	NA
40544.13542	0	-5.71	0.28	0.4692	0	NA	NA	NA	NA	NA	NA	NA	NA	NA	NA	NA	NA
40544.15625	0	-5.61	0.29	0.4692	0	NA	NA	NA	NA	NA	NA	NA	NA	NA	NA	NA	NA
40544.17708	0	-5.52	0.32	0.18	0.1678	NA	NA	NA	NA	NA	NA	NA	NA	NA	NA	NA	NA
40544.19792	0	-5.43	0.35	0.4692	0	NA	NA	NA	NA	NA	NA	NA	NA	NA	NA	NA	NA
40544.21875	0	-5.29	0.35	0.4692	0	NA	NA	NA	NA	NA	NA	NA	NA	NA	NA	NA	NA
40544.23958	0	-5.09	0.37	0.4692	0	NA	NA	NA	NA	NA	NA	NA	NA	NA	NA	NA	NA
40544.26042	0	-4.96	0.41	0.4686	0	NA	NA	NA	NA	NA	NA	NA	NA	NA	NA	NA	NA
40544.28125	0	-4.8	0.42	0.452	0	NA	NA	NA	NA	NA	NA	NA	NA	NA	NA	NA	NA
40544.30208	0	-4.6	0.46	0.22	0.1609	NA	NA	NA	NA	NA	NA	NA	NA	NA	NA	NA	NA
40544.32292	0	-4.4	0.51	0.3986	0	NA	NA	NA	NA	NA	NA	NA	NA	NA	NA	NA	NA
40544.34375	0	-4.38	0.59	0.5	0	NA	NA	NA	NA	NA	NA	NA	NA	NA	NA	NA	NA
40544.36458	0	-4.34	0.66	0.3573	0.0332	NA	NA	NA	NA	NA	NA	NA	NA	NA	NA	NA	NA
40544.38542	0	-4.22	0.72	0.3625	0.0325	NA	NA	NA	NA	NA	NA	NA	NA	NA	NA	NA	NA
40544.40625	0	-4.19	0.77	0.3875	0.0086	NA	NA	NA	NA	NA	NA	NA	NA	NA	NA	NA	NA
40544.42708	0	-3.98	0.83	0.3875	0.0165	NA	NA	NA	NA	NA	NA	NA	NA	NA	NA	NA	NA
40544.44792	0	-3.76	0.86	0.4079	0.0045	NA	NA	NA	NA	NA	NA	NA	NA	NA	NA	NA	NA
40544.46875	0	-3.43	0.9	0.22	0.205	NA	NA	NA	NA	NA	NA	NA	NA	NA	NA	NA	NA
40544.48958	0	-3.2	0.92	0.3	0.134	NA	NA	NA	NA	NA	NA	NA	NA	NA	NA	NA	NA
40544.51042	0	-3.16	0.94	0.3	0.1356	NA	NA	NA	NA	NA	NA	NA	NA	NA	NA	NA	NA
40544.53125	0	-3.24	0.96	-0.02	0.4524	NA	NA	NA	NA	NA	NA	NA	NA	NA	NA	NA	NA
40544.55208	0	-3.26	0.98	0.2309	0.2007	NA	NA	NA	NA	NA	NA	NA	NA	NA	NA	NA	NA
40544.57292	0	-3.29	0.99	-0.01	0.4405	NA	NA	NA	NA	NA	NA	NA	NA	NA	NA	NA	NA
40544.59375	0	-3.35	1	0.4033	0.0248	NA	NA	NA	NA	NA	NA	NA	NA	NA	NA	NA	NA
40544.61458	0	-3.68	1.01	0.4479	0	NA	NA	NA	NA	NA	NA	NA	NA	NA	NA	NA	NA
40544.63542	0	-3.94	0.95	0.4479	0	NA	NA	NA	NA	NA	NA	NA	NA	NA	NA	NA	NA
40544.65625	0	-4.06	0.86	0.4375	0	NA	NA	NA	NA	NA	NA	NA	NA	NA	NA	NA	NA
40544.67708	0	-4.07	0.8	0.4375	0	NA	NA	NA	NA	NA	NA	NA	NA	NA	NA	NA	NA
40544.69792	0	-3.94	0.9	0.4658	0	NA	NA	NA	NA	NA	NA	NA	NA	NA	NA	NA	NA
40544.71875	0	-3.93	0.8	0.4658	0	NA	NA	NA	NA	NA	NA	NA	NA	NA	NA	NA	NA
40544.73958	0	-3.92	0.75	0.4658	0	NA	NA	NA	NA	NA	NA	NA	NA	NA	NA	NA	NA
40544.76042	0	-3.9	0.77	0.4658	0	NA	NA	NA	NA	NA	NA	NA	NA	NA	NA	NA	NA
40544.78125	0	-3.88	0.77	0.4658	0	NA	NA	NA	NA	NA	NA	NA	NA	NA	NA	NA	NA
40544.80208	0	-3.98	0.77	0.4585	0	NA	NA	NA	NA	NA	NA	NA	NA	NA	NA	NA	NA
40544.82292	0	-4.02	0.76	0.4585	0	NA	NA	NA	NA	NA	NA	NA	NA	NA	NA	NA	NA
40544.84375	0	-3.95	0.76	0.4658	0	NA	NA	NA	NA	NA	NA	NA	NA	NA	NA	NA	NA
40544.86458	0	-3.82	0.81	0.4658	0	NA	NA	NA	NA	NA	NA	NA	NA	NA	NA	NA	NA
40544.88542	0	-3.93	0.96	0.4658	0	NA	NA	NA	NA	NA	NA	NA	NA	NA	NA	NA	NA
40544.90625	0	-4.1	1	0.4375	0	NA	NA	NA	NA	NA	NA	NA	NA	NA	NA	NA	NA
40544.92708	0	-4.17	0.99	0.4375	0	NA	NA	NA	NA	NA	NA	NA	NA	NA	NA	NA	NA
40544.94792	0	-4.12	0.93	0.4375	0	NA	NA	NA	NA	NA	NA	NA	NA	NA	NA	NA	NA
40544.96875	0	-4.07	0.92	0.4375	0	NA	NA	NA	NA	NA	NA	NA	NA	NA	NA	NA	NA
40544.98958	0	-3.84	0.89	0.4658	0	NA	NA	NA	NA	NA	NA	NA	NA	NA	NA	NA	NA
40545.01042	0	-3.46	0.9	0.4658	0	NA	NA	NA	NA	NA	NA	NA	NA	NA	NA	NA	NA
40545.03125	0	-3.2	1.01	0.4658	0	NA	NA	NA	NA	NA	NA	NA	NA	NA	NA	NA	NA
40545.05208	0	-3.16	1.05	0.4658	0	NA	NA	NA	NA	NA	NA	NA	NA	NA	NA	NA	NA
40545.07292	0	-3.18	1.05	0.4658	0	NA	NA	NA	NA	NA	NA	NA	NA	NA	NA	NA	NA
40545.09375	0	-3.22	1.09	0.4658	0	NA	NA	NA	NA	NA	NA	NA	NA	NA	NA	NA	NA
40545.11458	0	-3.35	1.09	0.4658	0	NA	NA	NA	NA	NA	NA	NA	NA	NA	NA	NA	NA
40545.13542	0	-3.44	1.08	0.4658	0	NA	NA	NA	NA	NA	NA	NA	NA	NA	NA	NA	NA
40545.15625	0	-3.61	1.07	0.4658	0	NA	NA	NA	NA	NA	NA	NA	NA	NA	NA	NA	NA
40545.17708	0	-3.56	1.05	0.4658	0	NA	NA	NA	NA	NA	NA	NA	NA	NA	NA	NA	NA
40545.19792	0	-3.69	1.06	0.4658	0	NA	NA	NA	NA	NA	NA	NA	NA	NA	NA	NA	NA
40545.21875	0	-3.67	1.04	0.4658	0	NA	NA	NA	NA	NA	NA	NA	NA	NA	NA	NA	NA
40545.23958	0	-3.83	1.03	0.4658	0	NA	NA	NA	NA	NA	NA	NA	NA	NA	NA	NA	NA
40545.26042	0	-4.41	0.98	0.4236	0	NA	NA	NA	NA	NA	NA	NA	NA	NA	NA	NA	NA
40545.28125	0	-4.78	0.89	0.452	0	NA	NA	NA	NA	NA	NA	NA	NA	NA	NA	NA	NA
40545.30208	0	-4.07	0.86	0.334	0.0666	NA	NA	NA	NA	NA	NA	NA	NA	NA	NA	NA	NA
40545.32292	0	-3.58	0.89	0.3013	0.118	NA	NA	NA	NA	NA	NA	NA	NA	NA	NA	NA	NA
40545.34375	0	-3.12	0.99	0.283	0.1541	NA	NA	NA	NA	NA	NA	NA	NA	NA	NA	NA	NA
40545.36458	0	-2.84	1.07	0.2529	0.1954	NA	NA	NA	NA	NA	NA	NA	NA	NA	NA	NA	NA
40545.38542	0	-2.28	1.12	0.3106	0.1601	NA	NA	NA	NA	NA	NA	NA	NA	NA	NA	NA	NA
40545.40625	0	-1.54	1.17	0.255	0.2463	NA	NA	NA	NA	NA	NA	NA	NA	NA	NA	NA	NA
40545.42708	0	-1.42	1.2	0.2457	0.2606	NA	NA	NA	NA	NA	NA	NA	NA	NA	NA	NA	NA
40545.44792	0	-1.42	1.22	0.29	0.2164	NA	NA	NA	NA	NA	NA	NA	NA	NA	NA	NA	NA
40545.46875	0	-1.21	1.22	0.226	0.2892	NA	NA	NA	NA	NA	NA	NA	NA	NA	NA	NA	NA
40545.48958	0	-0.94	1.26	0.226	0.3007	NA	NA	NA	NA	NA	NA	NA	NA	NA	NA	NA	NA
40545.51042	0	-1.14	1.28	0.1889	0.3293	NA	NA	NA	NA	NA	NA	NA	NA	NA	NA	NA	NA
40545.53125	0	-0.8	1.29	0.2329	0.2999	NA	NA	NA	NA	NA	NA	NA	NA	NA	NA	NA	NA
40545.55208	0	-0.84	1.3	0.1489	0.3822	NA	NA	NA	NA	NA	NA	NA	NA	NA	NA	NA	NA
40545.57292	0	-0.96	1.3	0.1914	0.3345	NA	NA	NA	NA	NA	NA	NA	NA	NA	NA	NA	NA
40545.59375	0	-0.78	1.31	0.31	0.2236	NA	NA	NA	NA	NA	NA	NA	NA	NA	NA	NA	NA
40545.61458	0	-0.8	1.3	0.3645	0.1683	NA	NA	NA	NA	NA	NA	NA	NA	NA	NA	NA	NA
40545.63542	0	-1.17	1.31	0.3172	0.1997	NA	NA	NA	NA	NA	NA	NA	NA	NA	NA	NA	NA
40545.65625	0.2	-1.51	1.32	0.3306	0.172	NA	NA	NA	NA	NA	NA	NA	NA	NA	NA	NA	NA
40545.67708	0	-1.45	1.3	0.3306	0.1745	NA	NA	NA	NA	NA	NA	NA	NA	NA	NA	NA	NA
40545.69792	0	-1.93	1.29	0.439	0.0461	NA	NA	NA	NA	NA	NA	NA	NA	NA	NA	NA	NA
40545.71875	0	-1.54	1.27	0.71	0	NA	NA	NA	NA	NA	NA	NA	NA	NA	NA	NA	NA
40545.73958	0	-3.09	1.25	0.4658	0	NA	NA	NA	NA	NA	NA	NA	NA	NA	NA	NA	NA
40545.76042	0	-4.71	1.11	0.4692	0	NA	NA	NA	NA	NA	NA	NA	NA	NA	NA	NA	NA
40545.78125	0	-4.79	0.97	0.4686	0	NA	NA	NA	NA	NA	NA	NA	NA	NA	NA	NA	NA
40545.80208	0	-4.37	0.78	0.4375	0	NA	NA	NA	NA	NA	NA	NA	NA	NA	NA	NA	NA
40545.82292	0	-5.84	0.53	0.4692	0	NA	NA	NA	NA	NA	NA	NA	NA	NA	NA	NA	NA
40545.84375	0	-6.98	0.41	0.4433	0	NA	NA	NA	NA	NA	NA	NA	NA	NA	NA	NA	NA
40545.86458	0	-5.25	0.29	0.4692	0	NA	NA	NA	NA	NA	NA	NA	NA	NA	NA	NA	NA
40545.88542	0	-4.71	0.33	0.4692	0	NA	NA	NA	NA	NA	NA	NA	NA	NA	NA	NA	NA
40545.90625	0	-4.97	0.36	0.4692	0	NA	NA	NA	NA	NA	NA	NA	NA	NA	NA	NA	NA
40545.92708	0	-5.32	0.41	0.4692	0	NA	NA	NA	NA	NA	NA	NA	NA	NA	NA	NA	NA
40545.94792	0	-6.03	0.34	0.4692	0	NA	NA	NA	NA	NA	NA	NA	NA	NA	NA	NA	NA
40545.96875	0	-6.63	0.21	0.462	0	NA	NA	NA	NA	NA	NA	NA	NA	NA	NA	NA	NA
40545.98958	0	-7.89	-0.02	0.38	0	NA	NA	NA	NA	NA	NA	NA	NA	NA	NA	NA	NA
40546.01042	0	-8.31	-0.14	0.61	0	NA	NA	NA	NA	NA	NA	NA	NA	NA	NA	NA	NA
40546.03125	0	-8.36	-0.28	0.61	0	NA	NA	NA	NA	NA	NA	NA	NA	NA	NA	NA	NA
40546.05208	0	-7.51	-0.41	0.4171	0	NA	NA	NA	NA	NA	NA	NA	NA	NA	NA	NA	NA
40546.07292	0	-6.59	-0.38	0.4664	0	NA	NA	NA	NA	NA	NA	NA	NA	NA	NA	NA	NA
40546.09375	0	-5.7	-0.3	0.4692	0	NA	NA	NA	NA	NA	NA	NA	NA	NA	NA	NA	NA
40546.11458	0	-5.26	-0.18	0.4692	0	NA	NA	NA	NA	NA	NA	NA	NA	NA	NA	NA	NA
40546.13542	0	-6.85	-0.14	0.462	0	NA	NA	NA	NA	NA	NA	NA	NA	NA	NA	NA	NA
40546.15625	0	-8.53	-0.32	0.61	0	NA	NA	NA	NA	NA	NA	NA	NA	NA	NA	NA	NA
40546.17708	0	-11.31	-0.58	0.7859	0	NA	NA	NA	NA	NA	NA	NA	NA	NA	NA	NA	NA
40546.19792	0	-12.71	-0.88	0.7859	0	NA	NA	NA	NA	NA	NA	NA	NA	NA	NA	NA	NA
40546.21875	0	-12.65	-1.13	0.7859	0	NA	NA	NA	NA	NA	NA	NA	NA	NA	NA	NA	NA
40546.23958	0	-12.97	-1.36	0.7859	0	NA	NA	NA	NA	NA	NA	NA	NA	NA	NA	NA	NA
40546.26042	0	-14.38	-1.55	0.7816	0	NA	NA	NA	NA	NA	NA	NA	NA	NA	NA	NA	NA
40546.28125	0	-12.7	-1.62	0.774	0	NA	NA	NA	NA	NA	NA	NA	NA	NA	NA	NA	NA
40546.30208	0	-10.71	-1.51	0.6693	0	NA	NA	NA	NA	NA	NA	NA	NA	NA	NA	NA	NA
40546.32292	0	-9.19	-1.33	0.5225	0	NA	NA	NA	NA	NA	NA	NA	NA	NA	NA	NA	NA
40546.34375	0	-7.66	-1.06	1.09	0	NA	NA	NA	NA	NA	NA	NA	NA	NA	NA	NA	NA
40546.36458	0	-6.58	-0.72	0.4933	0	NA	NA	NA	NA	NA	NA	NA	NA	NA	NA	NA	NA
40546.38542	0	-5.16	-0.35	0.492	0	NA	NA	NA	NA	NA	NA	NA	NA	NA	NA	NA	NA
40546.40625	0	-5.55	-0.12	-1.1867	1.5335	NA	NA	NA	NA	NA	NA	NA	NA	NA	NA	NA	NA
40546.42708	0	-4.82	0.1	-1.0992	1.472	NA	NA	NA	NA	NA	NA	NA	NA	NA	NA	NA	NA
40546.44792	0	-4.05	0.39	-1.0992	1.5005	NA	NA	NA	NA	NA	NA	NA	NA	NA	NA	NA	NA
40546.46875	0	-3.53	0.56	-1.2375	1.6587	NA	NA	NA	NA	NA	NA	NA	NA	NA	NA	NA	NA
40546.48958	0	-3.86	0.68	0.455	0	NA	NA	NA	NA	NA	NA	NA	NA	NA	NA	NA	NA
40546.51042	0	-3.29	0.72	0.3808	0.0497	NA	NA	NA	NA	NA	NA	NA	NA	NA	NA	NA	NA
40546.53125	0	-3.61	0.77	0.3336	0.0845	NA	NA	NA	NA	NA	NA	NA	NA	NA	NA	NA	NA
40546.55208	0	-3.82	0.8	0.14	0.27	NA	NA	NA	NA	NA	NA	NA	NA	NA	NA	NA	NA
40546.57292	0	-3.91	0.83	0.38	0.0266	NA	NA	NA	NA	NA	NA	NA	NA	NA	NA	NA	NA
40546.59375	0	-3.92	0.84	0.4033	0.0029	NA	NA	NA	NA	NA	NA	NA	NA	NA	NA	NA	NA
40546.61458	0	-4.45	0.86	0.4236	0	NA	NA	NA	NA	NA	NA	NA	NA	NA	NA	NA	NA
40546.63542	0	-5.11	0.8	0.452	0	NA	NA	NA	NA	NA	NA	NA	NA	NA	NA	NA	NA
40546.65625	0	-5.54	0.56	0.4692	0	NA	NA	NA	NA	NA	NA	NA	NA	NA	NA	NA	NA
40546.67708	0	-6.1	0.29	0.4692	0	NA	NA	NA	NA	NA	NA	NA	NA	NA	NA	NA	NA
40546.69792	0	-5.58	0.13	0.4692	0	NA	NA	NA	NA	NA	NA	NA	NA	NA	NA	NA	NA
40546.71875	0	-5.01	0.1	0.4692	0	NA	NA	NA	NA	NA	NA	NA	NA	NA	NA	NA	NA
40546.73958	0	-4.65	0.15	0.4692	0	NA	NA	NA	NA	NA	NA	NA	NA	NA	NA	NA	NA
40546.76042	0	-5.37	0.11	0.4692	0	NA	NA	NA	NA	NA	NA	NA	NA	NA	NA	NA	NA
40546.78125	0	-5.68	0	0.4692	0	NA	NA	NA	NA	NA	NA	NA	NA	NA	NA	NA	NA
40546.80208	0	-6.1	-0.08	0.4692	0	NA	NA	NA	NA	NA	NA	NA	NA	NA	NA	NA	NA
40546.82292	0	-5.97	-0.11	0.4692	0	NA	NA	NA	NA	NA	NA	NA	NA	NA	NA	NA	NA
40546.84375	0	-5.51	-0.07	0.4692	0	NA	NA	NA	NA	NA	NA	NA	NA	NA	NA	NA	NA
40546.86458	0	-5.14	-0.01	0.4692	0	NA	NA	NA	NA	NA	NA	NA	NA	NA	NA	NA	NA
40546.88542	0	-5.03	0.04	0.4692	0	NA	NA	NA	NA	NA	NA	NA	NA	NA	NA	NA	NA
40546.90625	0	-4.83	0.1	0.4692	0	NA	NA	NA	NA	NA	NA	NA	NA	NA	NA	NA	NA
40546.92708	0	-4.74	0.13	0.4692	0	NA	NA	NA	NA	NA	NA	NA	NA	NA	NA	NA	NA
40546.94792	0	-4.7	0.14	0.4692	0	NA	NA	NA	NA	NA	NA	NA	NA	NA	NA	NA	NA
40546.96875	0	-4.73	0.18	0.4692	0	NA	NA	NA	NA	NA	NA	NA	NA	NA	NA	NA	NA
40546.98958	0	-4.66	0.2	0.4692	0	NA	NA	NA	NA	NA	NA	NA	NA	NA	NA	NA	NA
40547.01042	0	-4.56	0.21	0.4692	0	NA	NA	NA	NA	NA	NA	NA	NA	NA	NA	NA	NA
40547.03125	0	-4.27	0.23	0.4375	0	NA	NA	NA	NA	NA	NA	NA	NA	NA	NA	NA	NA
40547.05208	0	-4.21	0.23	0.4375	0	NA	NA	NA	NA	NA	NA	NA	NA	NA	NA	NA	NA
40547.07292	0	-4.26	0.24	0.4375	0	NA	NA	NA	NA	NA	NA	NA	NA	NA	NA	NA	NA
40547.09375	0	-4.36	0.27	0.4375	0	NA	NA	NA	NA	NA	NA	NA	NA	NA	NA	NA	NA
40547.11458	0	-4.41	0.34	0.4375	0	NA	NA	NA	NA	NA	NA	NA	NA	NA	NA	NA	NA
40547.13542	0	-4.49	0.37	0.4375	0	NA	NA	NA	NA	NA	NA	NA	NA	NA	NA	NA	NA
40547.15625	0	-4.64	0.32	0.4692	0	NA	NA	NA	NA	NA	NA	NA	NA	NA	NA	NA	NA
40547.17708	0	-4.59	0.34	0.4692	0	NA	NA	NA	NA	NA	NA	NA	NA	NA	NA	NA	NA
40547.19792	0	-4.5	0.35	0.4375	0	NA	NA	NA	NA	NA	NA	NA	NA	NA	NA	NA	NA
40547.21875	0	-4.44	0.33	0.4375	0	NA	NA	NA	NA	NA	NA	NA	NA	NA	NA	NA	NA
40547.23958	0	-4.34	0.32	0.4375	0	NA	NA	NA	NA	NA	NA	NA	NA	NA	NA	NA	NA
40547.26042	0	-4.24	0.33	0.4375	0	NA	NA	NA	NA	NA	NA	NA	NA	NA	NA	NA	NA
40547.28125	0	-4.18	0.35	0.4236	0	NA	NA	NA	NA	NA	NA	NA	NA	NA	NA	NA	NA
40547.30208	0	-4.03	0.4	0.4427	0	NA	NA	NA	NA	NA	NA	NA	NA	NA	NA	NA	NA
40547.32292	0	-3.85	0.47	0.4479	0	NA	NA	NA	NA	NA	NA	NA	NA	NA	NA	NA	NA
40547.34375	0	-3.75	0.51	0.4367	0	NA	NA	NA	NA	NA	NA	NA	NA	NA	NA	NA	NA
40547.36458	0	-3.72	0.55	0.38	0.0339	NA	NA	NA	NA	NA	NA	NA	NA	NA	NA	NA	NA
40547.38542	0	-4.09	0.64	0.44	0	NA	NA	NA	NA	NA	NA	NA	NA	NA	NA	NA	NA
40547.40625	0	-3.33	0.74	-0.15	0.5789	NA	NA	NA	NA	NA	NA	NA	NA	NA	NA	NA	NA
40547.42708	0	-3.16	0.87	0.3221	0.1134	NA	NA	NA	NA	NA	NA	NA	NA	NA	NA	NA	NA
40547.44792	0	-3.04	0.94	0.2309	0.2094	NA	NA	NA	NA	NA	NA	NA	NA	NA	NA	NA	NA
40547.46875	0	-2.84	0.98	0.2423	0.2059	NA	NA	NA	NA	NA	NA	NA	NA	NA	NA	NA	NA
40547.48958	0	-2.81	1.01	0.2423	0.2071	NA	NA	NA	NA	NA	NA	NA	NA	NA	NA	NA	NA
40547.51042	0	-3.02	1.04	0.2667	0.1744	NA	NA	NA	NA	NA	NA	NA	NA	NA	NA	NA	NA
40547.53125	0	-3.04	1.05	0.283	0.1573	NA	NA	NA	NA	NA	NA	NA	NA	NA	NA	NA	NA
40547.55208	0	-3.03	1.06	0.3013	0.1394	NA	NA	NA	NA	NA	NA	NA	NA	NA	NA	NA	NA
40547.57292	0	-3.07	1.06	0.36	0.0791	NA	NA	NA	NA	NA	NA	NA	NA	NA	NA	NA	NA
40547.59375	0	-3.3	1.07	0.46	0	NA	NA	NA	NA	NA	NA	NA	NA	NA	NA	NA	NA
40547.61458	0	-3.43	0.99	0.4479	0	NA	NA	NA	NA	NA	NA	NA	NA	NA	NA	NA	NA
40547.63542	0	-3.47	0.85	0.4654	0	NA	NA	NA	NA	NA	NA	NA	NA	NA	NA	NA	NA
40547.65625	0	-3.5	0.67	0.4658	0	NA	NA	NA	NA	NA	NA	NA	NA	NA	NA	NA	NA
40547.67708	0	-3.6	0.58	0.4658	0	NA	NA	NA	NA	NA	NA	NA	NA	NA	NA	NA	NA
40547.69792	0	-3.75	0.55	0.54	0	NA	NA	NA	NA	NA	NA	NA	NA	NA	NA	NA	NA
40547.71875	0	-3.93	0.3	0.43	0	NA	NA	NA	NA	NA	NA	NA	NA	NA	NA	NA	NA
40547.73958	0	-4.12	0.23	0.51	0	NA	NA	NA	NA	NA	NA	NA	NA	NA	NA	NA	NA
40547.76042	0	-4.35	0.08	0.4375	0	NA	NA	NA	NA	NA	NA	NA	NA	NA	NA	NA	NA
40547.78125	0	-4.53	0.04	0.48	0	NA	NA	NA	NA	NA	NA	NA	NA	NA	NA	NA	NA
40547.80208	0	-4.67	-0.07	0.4692	0	NA	NA	NA	NA	NA	NA	NA	NA	NA	NA	NA	NA
40547.82292	0	-4.79	-0.18	0.4692	0	NA	NA	NA	NA	NA	NA	NA	NA	NA	NA	NA	NA
40547.84375	0	-5.01	-0.59	0.59	0	NA	NA	NA	NA	NA	NA	NA	NA	NA	NA	NA	NA
40547.86458	0	-5.18	-0.6	0.4692	0	NA	NA	NA	NA	NA	NA	NA	NA	NA	NA	NA	NA
40547.88542	0	-5.19	-0.43	0.4692	0	NA	NA	NA	NA	NA	NA	NA	NA	NA	NA	NA	NA
40547.90625	0	-5.25	-0.27	0.4692	0	NA	NA	NA	NA	NA	NA	NA	NA	NA	NA	NA	NA
40547.92708	0	-5.38	-0.27	0.64	0	NA	NA	NA	NA	NA	NA	NA	NA	NA	NA	NA	NA
40547.94792	0	-5.52	-0.29	0.3	0.0478	NA	NA	NA	NA	NA	NA	NA	NA	NA	NA	NA	NA
40547.96875	0	-5.53	-0.26	0.4692	0	NA	NA	NA	NA	NA	NA	NA	NA	NA	NA	NA	NA
40547.98958	0	-5.6	0.01	0.4692	0	NA	NA	NA	NA	NA	NA	NA	NA	NA	NA	NA	NA
40548.01042	0	-5.45	0.03	0.4692	0	NA	NA	NA	NA	NA	NA	NA	NA	NA	NA	NA	NA
40548.03125	0	-5.43	0.13	0.19	0.161	NA	NA	NA	NA	NA	NA	NA	NA	NA	NA	NA	NA
40548.05208	0	-5.49	0.14	0.39	0	NA	NA	NA	NA	NA	NA	NA	NA	NA	NA	NA	NA
40548.07292	0	-5.6	0.25	0.4692	0	NA	NA	NA	NA	NA	NA	NA	NA	NA	NA	NA	NA
40548.09375	0	-5.78	0.24	0.4692	0	NA	NA	NA	NA	NA	NA	NA	NA	NA	NA	NA	NA
40548.11458	0	-6.24	0.24	0.4692	0	NA	NA	NA	NA	NA	NA	NA	NA	NA	NA	NA	NA
40548.13542	0	-7.27	0.16	0.4387	0	NA	NA	NA	NA	NA	NA	NA	NA	NA	NA	NA	NA
40548.15625	0	-8.57	-0.1	0.61	0	NA	NA	NA	NA	NA	NA	NA	NA	NA	NA	NA	NA
40548.17708	0	-10.12	-0.41	0.7859	0	NA	NA	NA	NA	NA	NA	NA	NA	NA	NA	NA	NA
40548.19792	0	-11.08	-0.61	0.7859	0	NA	NA	NA	NA	NA	NA	NA	NA	NA	NA	NA	NA
40548.21875	0	-11.48	-0.81	0.7859	0	NA	NA	NA	NA	NA	NA	NA	NA	NA	NA	NA	NA
40548.23958	0	-11.37	-0.94	0.7859	0	NA	NA	NA	NA	NA	NA	NA	NA	NA	NA	NA	NA
40548.26042	0	-10.89	-0.99	0.7816	0	NA	NA	NA	NA	NA	NA	NA	NA	NA	NA	NA	NA
40548.28125	0	-10.07	-0.98	0.774	0	NA	NA	NA	NA	NA	NA	NA	NA	NA	NA	NA	NA
40548.30208	0	-8.95	-0.91	0.5975	0	NA	NA	NA	NA	NA	NA	NA	NA	NA	NA	NA	NA
40548.32292	0	-7.18	-0.81	0.3442	0	NA	NA	NA	NA	NA	NA	NA	NA	NA	NA	NA	NA
40548.34375	0	-6.5	-0.58	0.6514	0	NA	NA	NA	NA	NA	NA	NA	NA	NA	NA	NA	NA
40548.36458	0	-6.19	-0.39	1.06	0	NA	NA	NA	NA	NA	NA	NA	NA	NA	NA	NA	NA
40548.38542	0	-5.76	-0.25	0.67	0	NA	NA	NA	NA	NA	NA	NA	NA	NA	NA	NA	NA
40548.40625	0	-5.27	-0.04	0.476	0	NA	NA	NA	NA	NA	NA	NA	NA	NA	NA	NA	NA
40548.42708	0	-4.95	0.09	0.39	0	NA	NA	NA	NA	NA	NA	NA	NA	NA	NA	NA	NA
40548.44792	0	-4.71	0.22	0.45	0	NA	NA	NA	NA	NA	NA	NA	NA	NA	NA	NA	NA
40548.46875	0	-4.47	0.29	0.54	0	NA	NA	NA	NA	NA	NA	NA	NA	NA	NA	NA	NA
40548.48958	0	-4.15	0.47	0.47	0	NA	NA	NA	NA	NA	NA	NA	NA	NA	NA	NA	NA
40548.51042	0	-4.02	0.49	0.61	0	NA	NA	NA	NA	NA	NA	NA	NA	NA	NA	NA	NA
40548.53125	0	-3.83	0.54	0.3569	0.0527	NA	NA	NA	NA	NA	NA	NA	NA	NA	NA	NA	NA
40548.55208	0	-3.73	0.59	0.61	0	NA	NA	NA	NA	NA	NA	NA	NA	NA	NA	NA	NA
40548.57292	0	-4.21	0.53	0.62	0	NA	NA	NA	NA	NA	NA	NA	NA	NA	NA	NA	NA
40548.59375	0	-4.24	0.15	0.3986	0	NA	NA	NA	NA	NA	NA	NA	NA	NA	NA	NA	NA
40548.61458	0	-4.36	-0.01	0.63	0	NA	NA	NA	NA	NA	NA	NA	NA	NA	NA	NA	NA
40548.63542	0	-4.8	-0.06	0.452	0	NA	NA	NA	NA	NA	NA	NA	NA	NA	NA	NA	NA
40548.65625	0	-5.59	-0.06	0.4692	0	NA	NA	NA	NA	NA	NA	NA	NA	NA	NA	NA	NA
40548.67708	0	-6.22	-0.09	0.4692	0	NA	NA	NA	NA	NA	NA	NA	NA	NA	NA	NA	NA
40548.69792	0	-5.24	-0.21	0.4692	0	NA	NA	NA	NA	NA	NA	NA	NA	NA	NA	NA	NA
40548.71875	0	-5.11	-0.15	0.4692	0	NA	NA	NA	NA	NA	NA	NA	NA	NA	NA	NA	NA
40548.73958	0	-5.09	-0.07	0.4692	0	NA	NA	NA	NA	NA	NA	NA	NA	NA	NA	NA	NA
40548.76042	0	-5.1	-0.04	0.4692	0	NA	NA	NA	NA	NA	NA	NA	NA	NA	NA	NA	NA
40548.78125	0	-5.09	0.02	0.4692	0	NA	NA	NA	NA	NA	NA	NA	NA	NA	NA	NA	NA
40548.80208	0	-5.17	0.1	0.4692	0	NA	NA	NA	NA	NA	NA	NA	NA	NA	NA	NA	NA
40548.82292	0	-5.25	0.1	0.4692	0	NA	NA	NA	NA	NA	NA	NA	NA	NA	NA	NA	NA
40548.84375	0	-6.79	0.12	0.462	0	NA	NA	NA	NA	NA	NA	NA	NA	NA	NA	NA	NA
40548.86458	0	-7.85	-0.13	0.4171	0	NA	NA	NA	NA	NA	NA	NA	NA	NA	NA	NA	NA
40548.88542	0	-6.59	-0.23	0.4664	0	NA	NA	NA	NA	NA	NA	NA	NA	NA	NA	NA	NA
40548.90625	0	-6.49	-0.1	0.4664	0	NA	NA	NA	NA	NA	NA	NA	NA	NA	NA	NA	NA
40548.92708	0	-6.51	-0.07	0.4664	0	NA	NA	NA	NA	NA	NA	NA	NA	NA	NA	NA	NA
40548.94792	0	-6.34	-0.03	0.4633	0	NA	NA	NA	NA	NA	NA	NA	NA	NA	NA	NA	NA
40548.96875	0	-6.5	0.06	0.4664	0	NA	NA	NA	NA	NA	NA	NA	NA	NA	NA	NA	NA
40548.98958	0	-6.65	0.08	0.462	0	NA	NA	NA	NA	NA	NA	NA	NA	NA	NA	NA	NA
40549.01042	0	-6.94	0.06	0.4433	0	NA	NA	NA	NA	NA	NA	NA	NA	NA	NA	NA	NA
40549.03125	0	-6.83	0.02	0.462	0	NA	NA	NA	NA	NA	NA	NA	NA	NA	NA	NA	NA
40549.05208	0	-7.09	-0.03	0.4387	0	NA	NA	NA	NA	NA	NA	NA	NA	NA	NA	NA	NA
40549.07292	0	-8.51	-0.04	0.61	0	NA	NA	NA	NA	NA	NA	NA	NA	NA	NA	NA	NA
40549.09375	0	-10.13	-0.26	0.7859	0	NA	NA	NA	NA	NA	NA	NA	NA	NA	NA	NA	NA
40549.11458	0	-11.34	-0.46	0.7859	0	NA	NA	NA	NA	NA	NA	NA	NA	NA	NA	NA	NA
40549.13542	0	-11.36	-0.79	0.7859	0	NA	NA	NA	NA	NA	NA	NA	NA	NA	NA	NA	NA
40549.15625	0	-10.53	-1.11	0.7859	0	NA	NA	NA	NA	NA	NA	NA	NA	NA	NA	NA	NA
40549.17708	0	-9.59	-1.11	0.8026	0	NA	NA	NA	NA	NA	NA	NA	NA	NA	NA	NA	NA
40549.19792	0	-9.35	-1.02	0.8066	0	NA	NA	NA	NA	NA	NA	NA	NA	NA	NA	NA	NA
40549.21875	0	-8.12	-1.05	0.61	0	NA	NA	NA	NA	NA	NA	NA	NA	NA	NA	NA	NA
40549.23958	0	-7.02	-1.3	0.85	0	NA	NA	NA	NA	NA	NA	NA	NA	NA	NA	NA	NA
40549.26042	0	-6.47	-0.72	0.37	0	NA	NA	NA	NA	NA	NA	NA	NA	NA	NA	NA	NA
40549.28125	0	-5.85	-0.63	0.4514	0	NA	NA	NA	NA	NA	NA	NA	NA	NA	NA	NA	NA
40549.30208	0	-5.19	-0.69	0.42	0	NA	NA	NA	NA	NA	NA	NA	NA	NA	NA	NA	NA
40549.32292	0	-4.42	-0.44	0.3617	0.0258	NA	NA	NA	NA	NA	NA	NA	NA	NA	NA	NA	NA
40549.34375	0	-3.65	-0.18	0.3182	0.0984	NA	NA	NA	NA	NA	NA	NA	NA	NA	NA	NA	NA
40549.36458	0	-2.94	-0.34	0.2462	0.1981	NA	NA	NA	NA	NA	NA	NA	NA	NA	NA	NA	NA
40549.38542	0	-2.32	0.08	0.27	0.1991	NA	NA	NA	NA	NA	NA	NA	NA	NA	NA	NA	NA
40549.40625	0	-1.88	0.21	0.324	0.1632	NA	NA	NA	NA	NA	NA	NA	NA	NA	NA	NA	NA
40549.42708	0	-1.46	0.37	0.2227	0.2819	NA	NA	NA	NA	NA	NA	NA	NA	NA	NA	NA	NA
40549.44792	0	-0.99	0.55	0.1889	0.3357	NA	NA	NA	NA	NA	NA	NA	NA	NA	NA	NA	NA
40549.46875	0	-0.86	0.61	-0.08	0.6102	NA	NA	NA	NA	NA	NA	NA	NA	NA	NA	NA	NA
40549.48958	0	-0.75	0.61	0.2329	0.3021	NA	NA	NA	NA	NA	NA	NA	NA	NA	NA	NA	NA
40549.51042	0	-0.53	0.61	0.27	0.2745	NA	NA	NA	NA	NA	NA	NA	NA	NA	NA	NA	NA
40549.53125	0	-0.39	0.61	0.34	0.2106	NA	NA	NA	NA	NA	NA	NA	NA	NA	NA	NA	NA
40549.55208	0	-0.14	0.61	0.45	0.1116	NA	NA	NA	NA	NA	NA	NA	NA	NA	NA	NA	NA
40549.57292	0	-0.19	0.6	0.4	0.1594	NA	NA	NA	NA	NA	NA	NA	NA	NA	NA	NA	NA
40549.59375	0	0.01	0.61	0.32	0.2482	NA	NA	NA	NA	NA	NA	NA	NA	NA	NA	NA	NA
40549.61458	0	0.07	0.62	0.33	0.2409	NA	NA	NA	NA	NA	NA	NA	NA	NA	NA	NA	NA
40549.63542	0	-0.09	0.61	0.28	0.2838	NA	NA	NA	NA	NA	NA	NA	NA	NA	NA	NA	NA
40549.65625	0	-0.07	0.58	0.32	0.2447	NA	NA	NA	NA	NA	NA	NA	NA	NA	NA	NA	NA
40549.67708	0	-0.02	0.58	0.56	0.0069	NA	NA	NA	NA	NA	NA	NA	NA	NA	NA	NA	NA
40549.69792	0	0.07	0.62	0.35	0.2209	NA	NA	NA	NA	NA	NA	NA	NA	NA	NA	NA	NA
40549.71875	0	0.11	0.64	0.29	0.2826	NA	NA	NA	NA	NA	NA	NA	NA	NA	NA	NA	NA
40549.73958	0	0.17	0.65	0.56	0.0153	NA	NA	NA	NA	NA	NA	NA	NA	NA	NA	NA	NA
40549.76042	0	0.28	0.68	0.5563	0.0239	NA	NA	NA	NA	NA	NA	NA	NA	NA	NA	NA	NA
40549.78125	0	0.34	0.7	0.5563	0.0266	NA	NA	NA	NA	NA	NA	NA	NA	NA	NA	NA	NA
40549.80208	0	0.38	0.71	0.5563	0.0284	NA	NA	NA	NA	NA	NA	NA	NA	NA	NA	NA	NA
40549.82292	0	0.43	0.73	0.5563	0.0306	NA	NA	NA	NA	NA	NA	NA	NA	NA	NA	NA	NA
40549.84375	0	0.56	0.75	0.5563	0.0365	NA	NA	NA	NA	NA	NA	NA	NA	NA	NA	NA	NA
40549.86458	0	0.68	0.76	0.5563	0.0419	NA	NA	NA	NA	NA	NA	NA	NA	NA	NA	NA	NA
40549.88542	0	0.73	0.78	0.5563	0.0442	NA	NA	NA	NA	NA	NA	NA	NA	NA	NA	NA	NA
40549.90625	0	0.77	0.8	0.22	0.3823	NA	NA	NA	NA	NA	NA	NA	NA	NA	NA	NA	NA
40549.92708	0	0.76	0.83	0.2	0.4019	NA	NA	NA	NA	NA	NA	NA	NA	NA	NA	NA	NA
40549.94792	0	0.86	0.85	0.5563	0.0501	NA	NA	NA	NA	NA	NA	NA	NA	NA	NA	NA	NA
40549.96875	0	0.71	0.86	0.33	0.2696	NA	NA	NA	NA	NA	NA	NA	NA	NA	NA	NA	NA
40549.98958	0	0.67	0.86	0.28	0.3178	NA	NA	NA	NA	NA	NA	NA	NA	NA	NA	NA	NA
40550.01042	0	0.66	0.88	0.27	0.3274	NA	NA	NA	NA	NA	NA	NA	NA	NA	NA	NA	NA
40550.03125	0	0.72	0.88	0.35	0.2501	NA	NA	NA	NA	NA	NA	NA	NA	NA	NA	NA	NA
40550.05208	0	0.72	0.89	0.23	0.3701	NA	NA	NA	NA	NA	NA	NA	NA	NA	NA	NA	NA
40550.07292	0.2	0.75	0.9	0.28	0.3214	NA	NA	NA	NA	NA	NA	NA	NA	NA	NA	NA	NA
40550.09375	0	0.86	0.92	0.21	0.3965	NA	NA	NA	NA	NA	NA	NA	NA	NA	NA	NA	NA
40550.11458	0.2	1.05	0.92	0.23	0.3852	NA	NA	NA	NA	NA	NA	NA	NA	NA	NA	NA	NA
40550.13542	0	1.32	0.91	0.37	0.2576	NA	NA	NA	NA	NA	NA	NA	NA	NA	NA	NA	NA
40550.15625	0	1.27	0.93	0.551	0.0743	NA	NA	NA	NA	NA	NA	NA	NA	NA	NA	NA	NA
40550.17708	0	1.5	0.91	0.551	0.0849	NA	NA	NA	NA	NA	NA	NA	NA	NA	NA	NA	NA
40550.19792	0	1.63	0.92	0.71	0	NA	NA	NA	NA	NA	NA	NA	NA	NA	NA	NA	NA
40550.21875	0	1.61	0.92	0.8	0	NA	NA	NA	NA	NA	NA	NA	NA	NA	NA	NA	NA
40550.23958	0	1.61	0.91	0.53	0.1111	NA	NA	NA	NA	NA	NA	NA	NA	NA	NA	NA	NA
40550.26042	0	1.73	0.92	0.84	0	NA	NA	NA	NA	NA	NA	NA	NA	NA	NA	NA	NA
40550.28125	0	1.79	0.96	0.78	0	NA	NA	NA	NA	NA	NA	NA	NA	NA	NA	NA	NA
40550.30208	0	1.98	1.03	0.75	0	NA	NA	NA	NA	NA	NA	NA	NA	NA	NA	NA	NA
40550.32292	0	2.06	1.14	0.58	0.0874	NA	NA	NA	NA	NA	NA	NA	NA	NA	NA	NA	NA
40550.34375	0	2.21	1.3	0.48	0.1964	NA	NA	NA	NA	NA	NA	NA	NA	NA	NA	NA	NA
40550.36458	0	2.48	1.57	0.3	0.3912	NA	NA	NA	NA	NA	NA	NA	NA	NA	NA	NA	NA
40550.38542	0.4	3	1.71	-0.8936	1.6121	NA	NA	NA	NA	NA	NA	NA	NA	NA	NA	NA	NA
40550.40625	0.8	3.7	2.19	0.25	0.5053	NA	NA	NA	NA	NA	NA	NA	NA	NA	NA	NA	NA
40550.42708	0.4	3.3	2.61	-0.418	1.1551	NA	NA	NA	NA	NA	NA	NA	NA	NA	NA	NA	NA
40550.44792	0.8	3.32	2.62	-0.47	1.21	NA	NA	NA	NA	NA	NA	NA	NA	NA	NA	NA	NA
40550.46875	0.8	5.2	2.91	0.2	0.639	NA	NA	NA	NA	NA	NA	NA	NA	NA	NA	NA	NA
40550.48958	0.6	4.66	2.67	0.23	0.5827	NA	NA	NA	NA	NA	NA	NA	NA	NA	NA	NA	NA
40550.51042	0.2	4.93	2.87	0.12	0.7089	NA	NA	NA	NA	NA	NA	NA	NA	NA	NA	NA	NA
40550.53125	0.4	5.35	2.94	0.04	0.8134	NA	NA	NA	NA	NA	NA	NA	NA	NA	NA	NA	NA
40550.55208	0.4	4.38	2.86	-0.7485	1.5526	NA	NA	NA	NA	NA	NA	NA	NA	NA	NA	NA	NA
40550.57292	0.2	2.87	2.51	-0.0325	0.7609	NA	NA	NA	NA	NA	NA	NA	NA	NA	NA	NA	NA
40550.59375	0.2	2.45	2.23	0.378	0.3311	NA	NA	NA	NA	NA	NA	NA	NA	NA	NA	NA	NA
40550.61458	0	2.18	2.1	0.6067	0.0908	NA	NA	NA	NA	NA	NA	NA	NA	NA	NA	NA	NA
40550.63542	0.2	1.9	2.04	0.6219	0.0633	NA	NA	NA	NA	NA	NA	NA	NA	NA	NA	NA	NA
40550.65625	0	1.76	2.07	0.592	0.0881	NA	NA	NA	NA	NA	NA	NA	NA	NA	NA	NA	NA
40550.67708	0.2	1.83	2.05	0.6219	0.0633	NA	NA	NA	NA	NA	NA	NA	NA	NA	NA	NA	NA
40550.69792	0	2.15	2.14	0.6219	0.0809	NA	NA	NA	NA	NA	NA	NA	NA	NA	NA	NA	NA
40550.71875	0.2	4.52	2.42	0.8788	0	NA	NA	NA	NA	NA	NA	NA	NA	NA	NA	NA	NA
40550.73958	0	4.76	2.55	0.95	0	NA	NA	NA	NA	NA	NA	NA	NA	NA	NA	NA	NA
40550.76042	0.2	5.01	2.58	0.9	0	NA	NA	NA	NA	NA	NA	NA	NA	NA	NA	NA	NA
40550.78125	0.2	5.14	2.7	0.9585	0	NA	NA	NA	NA	NA	NA	NA	NA	NA	NA	NA	NA
40550.80208	0	4.71	2.68	0.9366	0	NA	NA	NA	NA	NA	NA	NA	NA	NA	NA	NA	NA
40550.82292	0	2.71	2.39	0.6986	0.0433	NA	NA	NA	NA	NA	NA	NA	NA	NA	NA	NA	NA
40550.84375	0	2.31	2.27	0.6322	0.0909	NA	NA	NA	NA	NA	NA	NA	NA	NA	NA	NA	NA
40550.86458	0	2.4	2.17	0.34	0.3895	NA	NA	NA	NA	NA	NA	NA	NA	NA	NA	NA	NA
40550.88542	0	2.34	2.16	0.6322	0.096	NA	NA	NA	NA	NA	NA	NA	NA	NA	NA	NA	NA
40550.90625	0	2.73	2.24	0.45	0.3002	NA	NA	NA	NA	NA	NA	NA	NA	NA	NA	NA	NA
40550.92708	0	4.42	2.65	0.87	0	NA	NA	NA	NA	NA	NA	NA	NA	NA	NA	NA	NA
40550.94792	0	5.5	3.06	1.12	0	NA	NA	NA	NA	NA	NA	NA	NA	NA	NA	NA	NA
40550.96875	0	6.13	3.39	0.82	0.1226	NA	NA	NA	NA	NA	NA	NA	NA	NA	NA	NA	NA
40550.98958	0	6.13	3.52	0.79	0.1536	NA	NA	NA	NA	NA	NA	NA	NA	NA	NA	NA	NA
40551.01042	0	6.24	3.68	0.88	0.0709	NA	NA	NA	NA	NA	NA	NA	NA	NA	NA	NA	NA
40551.03125	0	6.43	3.81	0.92	0.0429	NA	NA	NA	NA	NA	NA	NA	NA	NA	NA	NA	NA
40551.05208	0	6.33	3.83	0.79	0.1681	NA	NA	NA	NA	NA	NA	NA	NA	NA	NA	NA	NA
40551.07292	0	6.62	3.93	1.42	0	NA	NA	NA	NA	NA	NA	NA	NA	NA	NA	NA	NA
40551.09375	0	6.86	4.09	1.1	0	NA	NA	NA	NA	NA	NA	NA	NA	NA	NA	NA	NA
40551.11458	0	6.65	4.12	0.93	0.0496	NA	NA	NA	NA	NA	NA	NA	NA	NA	NA	NA	NA
40551.13542	0	6.4	4.08	0.84	0.126	NA	NA	NA	NA	NA	NA	NA	NA	NA	NA	NA	NA
40551.15625	0	6.49	4.2	1.12	0	NA	NA	NA	NA	NA	NA	NA	NA	NA	NA	NA	NA
40551.17708	0	6.75	4.32	0.96	0.0285	NA	NA	NA	NA	NA	NA	NA	NA	NA	NA	NA	NA
40551.19792	0	6.8	4.38	1	0	NA	NA	NA	NA	NA	NA	NA	NA	NA	NA	NA	NA
40551.21875	0	6.96	4.5	1.03	0	NA	NA	NA	NA	NA	NA	NA	NA	NA	NA	NA	NA
40551.23958	0	7.05	4.61	0.97	0.0392	NA	NA	NA	NA	NA	NA	NA	NA	NA	NA	NA	NA
40551.26042	0	7.04	4.66	0.94	0.0696	NA	NA	NA	NA	NA	NA	NA	NA	NA	NA	NA	NA
40551.28125	0	7.11	4.73	0.89	0.1248	NA	NA	NA	NA	NA	NA	NA	NA	NA	NA	NA	NA
40551.30208	0	7.04	4.56	-0.02	1.0317	NA	NA	NA	NA	NA	NA	NA	NA	NA	NA	NA	NA
40551.32292	0	7.12	4.79	-0.5913	1.6087	NA	NA	NA	NA	NA	NA	NA	NA	NA	NA	NA	NA
40551.34375	0	8.96	6.75	-1.3213	2.4516	NA	NA	NA	NA	NA	NA	NA	NA	NA	NA	NA	NA
40551.36458	0	9.08	6.26	-0.7014	1.8403	NA	NA	NA	NA	NA	NA	NA	NA	NA	NA	NA	NA
40551.38542	0	9.57	6.66	-1.32	2.4906	NA	NA	NA	NA	NA	NA	NA	NA	NA	NA	NA	NA
40551.40625	0	10.91	7.8	-1.35	2.6068	NA	NA	NA	NA	NA	NA	NA	NA	NA	NA	NA	NA
40551.42708	0	12.19	8.9	-1.52	2.8611	NA	NA	NA	NA	NA	NA	NA	NA	NA	NA	NA	NA
40551.44792	0	12.73	9.57	-1.49	2.868	NA	NA	NA	NA	NA	NA	NA	NA	NA	NA	NA	NA
40551.46875	0	12.89	9.53	-1.44	2.8299	NA	NA	NA	NA	NA	NA	NA	NA	NA	NA	NA	NA
40551.48958	0	12.28	8.71	-0.98	2.331	NA	NA	NA	NA	NA	NA	NA	NA	NA	NA	NA	NA
40551.51042	0	12.18	8.54	-1.15	2.4958	NA	NA	NA	NA	NA	NA	NA	NA	NA	NA	NA	NA
40551.53125	0	12.17	8.36	-0.8	2.1465	NA	NA	NA	NA	NA	NA	NA	NA	NA	NA	NA	NA
40551.55208	0	12.22	8.19	-0.73	2.0811	NA	NA	NA	NA	NA	NA	NA	NA	NA	NA	NA	NA
40551.57292	0	11.95	8.02	-0.356	1.6907	NA	NA	NA	NA	NA	NA	NA	NA	NA	NA	NA	NA
40551.59375	0	11.12	7.48	0.08	1.2018	NA	NA	NA	NA	NA	NA	NA	NA	NA	NA	NA	NA
40551.61458	0	10.31	6.88	1.02	0.2107	NA	NA	NA	NA	NA	NA	NA	NA	NA	NA	NA	NA
40551.63542	0	9.98	6.53	1.15	0.0608	NA	NA	NA	NA	NA	NA	NA	NA	NA	NA	NA	NA
40551.65625	0	9.78	6.4	1.06	0.1393	NA	NA	NA	NA	NA	NA	NA	NA	NA	NA	NA	NA
40551.67708	0	10.28	6.61	1.2	0.0325	NA	NA	NA	NA	NA	NA	NA	NA	NA	NA	NA	NA
40551.69792	0	10.76	6.84	1.44	0	NA	NA	NA	NA	NA	NA	NA	NA	NA	NA	NA	NA
40551.71875	0	10.65	6.68	1.2	0.0589	NA	NA	NA	NA	NA	NA	NA	NA	NA	NA	NA	NA
40551.73958	0	10.1	6.41	1.17	0.0546	NA	NA	NA	NA	NA	NA	NA	NA	NA	NA	NA	NA
40551.76042	0	9.99	6.47	0.98	0.2387	NA	NA	NA	NA	NA	NA	NA	NA	NA	NA	NA	NA
40551.78125	0	10.28	6.86	1.12	0.1186	NA	NA	NA	NA	NA	NA	NA	NA	NA	NA	NA	NA
40551.80208	0	9.98	6.81	1.23	0	NA	NA	NA	NA	NA	NA	NA	NA	NA	NA	NA	NA
40551.82292	0	9.82	6.77	1.269	0	NA	NA	NA	NA	NA	NA	NA	NA	NA	NA	NA	NA
40551.84375	0	9.6	6.55	0.67	0.5284	NA	NA	NA	NA	NA	NA	NA	NA	NA	NA	NA	NA
40551.86458	0	9.11	6.16	1.15	0.0183	NA	NA	NA	NA	NA	NA	NA	NA	NA	NA	NA	NA
40551.88542	0	8.94	6.12	1.46	0	NA	NA	NA	NA	NA	NA	NA	NA	NA	NA	NA	NA
40551.90625	0	8.65	6.11	1.1971	0	NA	NA	NA	NA	NA	NA	NA	NA	NA	NA	NA	NA
40551.92708	0	6.71	5.16	1.1095	0	NA	NA	NA	NA	NA	NA	NA	NA	NA	NA	NA	NA
40551.94792	0	6.87	4.87	1.1064	0	NA	NA	NA	NA	NA	NA	NA	NA	NA	NA	NA	NA
40551.96875	0	5.71	4.42	1.1135	0	NA	NA	NA	NA	NA	NA	NA	NA	NA	NA	NA	NA
40551.98958	0	3.61	3.54	0.9157	0	NA	NA	NA	NA	NA	NA	NA	NA	NA	NA	NA	NA
40552.01042	0	1.91	2.77	0.6219	0.1276	NA	NA	NA	NA	NA	NA	NA	NA	NA	NA	NA	NA
40552.03125	0	1.05	2.41	0.551	0.1533	NA	NA	NA	NA	NA	NA	NA	NA	NA	NA	NA	NA
40552.05208	0	-0.56	2.05	0.5385	0.0841	NA	NA	NA	NA	NA	NA	NA	NA	NA	NA	NA	NA
40552.07292	0	0.73	1.81	0.5563	0.1326	NA	NA	NA	NA	NA	NA	NA	NA	NA	NA	NA	NA
40552.09375	0	1.83	1.73	0.6403	0.1078	NA	NA	NA	NA	NA	NA	NA	NA	NA	NA	NA	NA
40552.11458	0	1.98	1.82	0.6691	0.0878	NA	NA	NA	NA	NA	NA	NA	NA	NA	NA	NA	NA
40552.13542	0	1.02	1.7	0.565	0.1412	NA	NA	NA	NA	NA	NA	NA	NA	NA	NA	NA	NA
40552.15625	0	0.81	1.63	0.5697	0.1262	NA	NA	NA	NA	NA	NA	NA	NA	NA	NA	NA	NA
40552.17708	0	0.25	1.52	0.5834	0.0839	NA	NA	NA	NA	NA	NA	NA	NA	NA	NA	NA	NA
40552.19792	0	-0.24	1.45	0.5828	0.0602	NA	NA	NA	NA	NA	NA	NA	NA	NA	NA	NA	NA
40552.21875	0	0.37	1.5	0.5834	0.0914	NA	NA	NA	NA	NA	NA	NA	NA	NA	NA	NA	NA
40552.23958	0	-0.04	1.38	0.5877	0.0666	NA	NA	NA	NA	NA	NA	NA	NA	NA	NA	NA	NA
40552.26042	0	-0.16	1.33	0.596	0.0529	NA	NA	NA	NA	NA	NA	NA	NA	NA	NA	NA	NA
40552.28125	0	0.64	1.59	0.5244	0.1665	NA	NA	NA	NA	NA	NA	NA	NA	NA	NA	NA	NA
40552.30208	0	1.78	2.12	0.3843	0.3683	NA	NA	NA	NA	NA	NA	NA	NA	NA	NA	NA	NA
40552.32292	0	3.11	3.12	-0.654	1.4814	NA	NA	NA	NA	NA	NA	NA	NA	NA	NA	NA	NA
40552.34375	0	4.67	4.32	-0.829	1.7476	NA	NA	NA	NA	NA	NA	NA	NA	NA	NA	NA	NA
40552.36458	0	6.64	6.37	-0.9308	1.9697	NA	NA	NA	NA	NA	NA	NA	NA	NA	NA	NA	NA
40552.38542	0	9.71	8.41	-1.7443	2.9806	NA	NA	NA	NA	NA	NA	NA	NA	NA	NA	NA	NA
40552.40625	0	11.87	9.88	-2.37	3.7524	NA	NA	NA	NA	NA	NA	NA	NA	NA	NA	NA	NA
40552.42708	0	12.87	10.53	-1.97	3.4226	NA	NA	NA	NA	NA	NA	NA	NA	NA	NA	NA	NA
40552.44792	0	13.34	10.83	-2.06	3.5467	NA	NA	NA	NA	NA	NA	NA	NA	NA	NA	NA	NA
40552.46875	0	13.84	10.86	-1.81	3.3331	NA	NA	NA	NA	NA	NA	NA	NA	NA	NA	NA	NA
40552.48958	0	14.56	11.2	-1.53	3.1055	NA	NA	NA	NA	NA	NA	NA	NA	NA	NA	NA	NA
40552.51042	0	14.81	11.14	-1.3	2.8948	NA	NA	NA	NA	NA	NA	NA	NA	NA	NA	NA	NA
40552.53125	0	15.2	11.04	-1.36	2.9842	NA	NA	NA	NA	NA	NA	NA	NA	NA	NA	NA	NA
40552.55208	0	15.11	10.33	-0.81	2.4293	NA	NA	NA	NA	NA	NA	NA	NA	NA	NA	NA	NA
40552.57292	0	13.83	9.46	-0.9671	2.4968	NA	NA	NA	NA	NA	NA	NA	NA	NA	NA	NA	NA
40552.59375	0	13.75	9.77	-0.54	2.0655	NA	NA	NA	NA	NA	NA	NA	NA	NA	NA	NA	NA
40552.61458	0	12.02	8.95	0.9525	0.4535	NA	NA	NA	NA	NA	NA	NA	NA	NA	NA	NA	NA
40552.63542	0	8.68	7.26	1.1971	0	NA	NA	NA	NA	NA	NA	NA	NA	NA	NA	NA	NA
40552.65625	0	5.96	5.97	1.1435	0	NA	NA	NA	NA	NA	NA	NA	NA	NA	NA	NA	NA
40552.67708	0	5.37	5.32	1.1048	0	NA	NA	NA	NA	NA	NA	NA	NA	NA	NA	NA	NA
40552.69792	0	4.86	4.9	1.0725	0	NA	NA	NA	NA	NA	NA	NA	NA	NA	NA	NA	NA
40552.71875	0	3.27	4.27	0.9936	0	NA	NA	NA	NA	NA	NA	NA	NA	NA	NA	NA	NA
40552.73958	0	2.81	3.85	0.8265	0	NA	NA	NA	NA	NA	NA	NA	NA	NA	NA	NA	NA
40552.76042	0	4.32	4.33	1.52	0	NA	NA	NA	NA	NA	NA	NA	NA	NA	NA	NA	NA
40552.78125	0	4.22	4.35	1.0077	0	NA	NA	NA	NA	NA	NA	NA	NA	NA	NA	NA	NA
40552.80208	0	6.15	5.27	1.146	0	NA	NA	NA	NA	NA	NA	NA	NA	NA	NA	NA	NA
40552.82292	0	7.07	5.79	2.39	0	NA	NA	NA	NA	NA	NA	NA	NA	NA	NA	NA	NA
40552.84375	0	6.53	5.68	1.1513	0	NA	NA	NA	NA	NA	NA	NA	NA	NA	NA	NA	NA
40552.86458	0	6.39	5.6	1.146	0	NA	NA	NA	NA	NA	NA	NA	NA	NA	NA	NA	NA
40552.88542	0	8.06	6.18	1.47	0	NA	NA	NA	NA	NA	NA	NA	NA	NA	NA	NA	NA
40552.90625	0	8.54	6.47	1.26	0	NA	NA	NA	NA	NA	NA	NA	NA	NA	NA	NA	NA
40552.92708	0	8.03	6.1	1.5	0	NA	NA	NA	NA	NA	NA	NA	NA	NA	NA	NA	NA
40552.94792	0	6.87	5.39	1.1336	0	NA	NA	NA	NA	NA	NA	NA	NA	NA	NA	NA	NA
40552.96875	0	4.16	4.41	1.78	0	NA	NA	NA	NA	NA	NA	NA	NA	NA	NA	NA	NA
40552.98958	0	2.75	3.76	0.8265	0.0054	NA	NA	NA	NA	NA	NA	NA	NA	NA	NA	NA	NA
40553.01042	0	2.29	3.08	0.6864	0.1198	NA	NA	NA	NA	NA	NA	NA	NA	NA	NA	NA	NA
40553.03125	0	1.89	2.9	0.6609	0.1233	NA	NA	NA	NA	NA	NA	NA	NA	NA	NA	NA	NA
40553.05208	0	1.41	2.75	0.5991	0.1589	NA	NA	NA	NA	NA	NA	NA	NA	NA	NA	NA	NA
40553.07292	0	1.22	2.26	0.5793	0.1688	NA	NA	NA	NA	NA	NA	NA	NA	NA	NA	NA	NA
40553.09375	0	2.66	2.12	0.7879	0.0426	NA	NA	NA	NA	NA	NA	NA	NA	NA	NA	NA	NA
40553.11458	0	1.08	2.11	0.5793	0.1624	NA	NA	NA	NA	NA	NA	NA	NA	NA	NA	NA	NA
40553.13542	0	0.94	2.06	0.5793	0.1553	NA	NA	NA	NA	NA	NA	NA	NA	NA	NA	NA	NA
40553.15625	0	3.3	2.17	0.9936	0	NA	NA	NA	NA	NA	NA	NA	NA	NA	NA	NA	NA
40553.17708	0	2.07	2.36	0.6789	0.1207	NA	NA	NA	NA	NA	NA	NA	NA	NA	NA	NA	NA
40553.19792	0	1.79	2.09	0.6349	0.1495	NA	NA	NA	NA	NA	NA	NA	NA	NA	NA	NA	NA
40553.21875	0	2.39	2.08	0.6864	0.1331	NA	NA	NA	NA	NA	NA	NA	NA	NA	NA	NA	NA
40553.23958	0	3.06	2.19	0.862	0	NA	NA	NA	NA	NA	NA	NA	NA	NA	NA	NA	NA
40553.26042	0	1.5	2.16	0.6036	0.1665	NA	NA	NA	NA	NA	NA	NA	NA	NA	NA	NA	NA
40553.28125	0	1.4	2.08	0.6571	0.1081	NA	NA	NA	NA	NA	NA	NA	NA	NA	NA	NA	NA
40553.30208	0.2	3.62	2.6	0.1632	0.732	NA	NA	NA	NA	NA	NA	NA	NA	NA	NA	NA	NA
40553.32292	0	7.1	4.34	-0.5512	1.6659	NA	NA	NA	NA	NA	NA	NA	NA	NA	NA	NA	NA
40553.34375	0	8.63	5.95	-0.62	1.8373	NA	NA	NA	NA	NA	NA	NA	NA	NA	NA	NA	NA
40553.36458	0	9.73	7.5	-1.4194	2.7128	NA	NA	NA	NA	NA	NA	NA	NA	NA	NA	NA	NA
40553.38542	0	10.92	8.91	-2.24	3.6174	NA	NA	NA	NA	NA	NA	NA	NA	NA	NA	NA	NA
40553.40625	0	11.41	8.97	-1.73	3.1433	NA	NA	NA	NA	NA	NA	NA	NA	NA	NA	NA	NA
40553.42708	0	9.31	7.89	-1.2288	2.4969	NA	NA	NA	NA	NA	NA	NA	NA	NA	NA	NA	NA
40553.44792	0	7.43	7.23	-1.2867	2.4292	NA	NA	NA	NA	NA	NA	NA	NA	NA	NA	NA	NA
40553.46875	0	6.53	6.89	-1.15	2.2345	NA	NA	NA	NA	NA	NA	NA	NA	NA	NA	NA	NA
40553.48958	0	5.54	6.31	-0.9542	1.976	NA	NA	NA	NA	NA	NA	NA	NA	NA	NA	NA	NA
40553.51042	0	5.53	6.45	-2.3	3.3222	NA	NA	NA	NA	NA	NA	NA	NA	NA	NA	NA	NA
40553.53125	0	4.69	5.85	-1.52	2.4901	NA	NA	NA	NA	NA	NA	NA	NA	NA	NA	NA	NA
40553.55208	0	4.4	5.84	-1.66	2.613	NA	NA	NA	NA	NA	NA	NA	NA	NA	NA	NA	NA
40553.57292	0	4.04	5.61	-1.03	1.9616	NA	NA	NA	NA	NA	NA	NA	NA	NA	NA	NA	NA
40553.59375	0	3.5	4.85	0.5423	0.3571	NA	NA	NA	NA	NA	NA	NA	NA	NA	NA	NA	NA
40553.61458	0	3.23	4.5	0.9436	0	NA	NA	NA	NA	NA	NA	NA	NA	NA	NA	NA	NA
40553.63542	0	3.07	4.24	0.862	0.013	NA	NA	NA	NA	NA	NA	NA	NA	NA	NA	NA	NA
40553.65625	0	3.04	4.04	0.862	0.012	NA	NA	NA	NA	NA	NA	NA	NA	NA	NA	NA	NA
40553.67708	0	3.13	4.06	0.862	0.0182	NA	NA	NA	NA	NA	NA	NA	NA	NA	NA	NA	NA
40553.69792	0	3.16	4.07	0.8758	0.0071	NA	NA	NA	NA	NA	NA	NA	NA	NA	NA	NA	NA
40553.71875	0	3	3.93	0.8383	0.0357	NA	NA	NA	NA	NA	NA	NA	NA	NA	NA	NA	NA
40553.73958	0	2.86	3.82	0.8482	0.0182	NA	NA	NA	NA	NA	NA	NA	NA	NA	NA	NA	NA
40553.76042	0	2.67	3.72	0.7879	0.0679	NA	NA	NA	NA	NA	NA	NA	NA	NA	NA	NA	NA
40553.78125	0	1.9	3.31	0.6609	0.1502	NA	NA	NA	NA	NA	NA	NA	NA	NA	NA	NA	NA
40553.80208	0	1.24	2.94	0.5793	0.1942	NA	NA	NA	NA	NA	NA	NA	NA	NA	NA	NA	NA
40553.82292	0	1.69	3.05	0.6349	0.1654	NA	NA	NA	NA	NA	NA	NA	NA	NA	NA	NA	NA
40553.84375	0	1.85	3.23	0.6609	0.1495	NA	NA	NA	NA	NA	NA	NA	NA	NA	NA	NA	NA
40553.86458	0	1.94	3.34	0.6609	0.1555	NA	NA	NA	NA	NA	NA	NA	NA	NA	NA	NA	NA
40553.88542	0	1.99	3.34	0.6789	0.1412	NA	NA	NA	NA	NA	NA	NA	NA	NA	NA	NA	NA
40553.90625	0	2.01	3.37	0.6789	0.1431	NA	NA	NA	NA	NA	NA	NA	NA	NA	NA	NA	NA
40553.92708	0	1.92	3.33	0.6609	0.1565	NA	NA	NA	NA	NA	NA	NA	NA	NA	NA	NA	NA
40553.94792	0	1.91	3.39	0.6609	0.1566	NA	NA	NA	NA	NA	NA	NA	NA	NA	NA	NA	NA
40553.96875	0	2.02	3.43	0.6789	0.1459	NA	NA	NA	NA	NA	NA	NA	NA	NA	NA	NA	NA
40553.98958	0	2.31	3.53	0.6864	0.1563	NA	NA	NA	NA	NA	NA	NA	NA	NA	NA	NA	NA
40554.01042	0	2.5	3.6	0.7091	0.1457	NA	NA	NA	NA	NA	NA	NA	NA	NA	NA	NA	NA
40554.03125	0	2.59	3.68	0.7373	0.1237	NA	NA	NA	NA	NA	NA	NA	NA	NA	NA	NA	NA
40554.05208	0	2.53	3.71	0.7146	0.1436	NA	NA	NA	NA	NA	NA	NA	NA	NA	NA	NA	NA
40554.07292	0	2.3	3.62	0.6864	0.1587	NA	NA	NA	NA	NA	NA	NA	NA	NA	NA	NA	NA
40554.09375	0	2.31	3.62	0.6864	0.1601	NA	NA	NA	NA	NA	NA	NA	NA	NA	NA	NA	NA
40554.11458	0	2.22	3.6	0.6789	0.163	NA	NA	NA	NA	NA	NA	NA	NA	NA	NA	NA	NA
40554.13542	0	1.92	3.46	0.6609	0.1638	NA	NA	NA	NA	NA	NA	NA	NA	NA	NA	NA	NA
40554.15625	0	1.88	3.42	0.6609	0.1622	NA	NA	NA	NA	NA	NA	NA	NA	NA	NA	NA	NA
40554.17708	0	1.89	3.38	0.6609	0.1635	NA	NA	NA	NA	NA	NA	NA	NA	NA	NA	NA	NA
40554.19792	0	1.93	3.37	0.6609	0.1666	NA	NA	NA	NA	NA	NA	NA	NA	NA	NA	NA	NA
40554.21875	0	2.03	3.36	0.6789	0.1553	NA	NA	NA	NA	NA	NA	NA	NA	NA	NA	NA	NA
40554.23958	0	2.02	3.34	0.6789	0.1555	NA	NA	NA	NA	NA	NA	NA	NA	NA	NA	NA	NA
40554.26042	0	2.01	3.32	0.6789	0.1556	NA	NA	NA	NA	NA	NA	NA	NA	NA	NA	NA	NA
40554.28125	0	2.08	3.36	0.6789	0.1605	NA	NA	NA	NA	NA	NA	NA	NA	NA	NA	NA	NA
40554.30208	0	2.23	3.5	0.7084	0.1407	NA	NA	NA	NA	NA	NA	NA	NA	NA	NA	NA	NA
40554.32292	0	2.43	3.68	0.5636	0.2984	NA	NA	NA	NA	NA	NA	NA	NA	NA	NA	NA	NA
40554.34375	0	2.87	4.03	-0.48	1.3697	NA	NA	NA	NA	NA	NA	NA	NA	NA	NA	NA	NA
40554.36458	0	3.29	4.5	-0.48	1.3965	NA	NA	NA	NA	NA	NA	NA	NA	NA	NA	NA	NA
40554.38542	0	3.74	4.9	-1.45	2.3956	NA	NA	NA	NA	NA	NA	NA	NA	NA	NA	NA	NA
40554.40625	0	4.05	5.16	-1.73	2.6961	NA	NA	NA	NA	NA	NA	NA	NA	NA	NA	NA	NA
40554.42708	0	4.49	5.46	-0.88	1.8752	NA	NA	NA	NA	NA	NA	NA	NA	NA	NA	NA	NA
40554.44792	0	5.21	5.83	-0.82	1.863	NA	NA	NA	NA	NA	NA	NA	NA	NA	NA	NA	NA
40554.46875	0	5.8	5.95	-1.0858	2.1688	NA	NA	NA	NA	NA	NA	NA	NA	NA	NA	NA	NA
40554.48958	0	6.4	6.05	-1.05	2.1743	NA	NA	NA	NA	NA	NA	NA	NA	NA	NA	NA	NA
40554.51042	0	6.32	5.99	-1.17	2.2898	NA	NA	NA	NA	NA	NA	NA	NA	NA	NA	NA	NA
40554.53125	0	6.4	6.15	-0.8626	1.9889	NA	NA	NA	NA	NA	NA	NA	NA	NA	NA	NA	NA
40554.55208	0	6.37	6.12	-0.54	1.6652	NA	NA	NA	NA	NA	NA	NA	NA	NA	NA	NA	NA
40554.57292	0	6.2	5.98	-0.32	1.4346	NA	NA	NA	NA	NA	NA	NA	NA	NA	NA	NA	NA
40554.59375	0	6.02	5.81	0.253	0.8505	NA	NA	NA	NA	NA	NA	NA	NA	NA	NA	NA	NA
40554.61458	0	5.86	5.66	1.1189	0	NA	NA	NA	NA	NA	NA	NA	NA	NA	NA	NA	NA
40554.63542	0	5.46	5.45	1.1048	0	NA	NA	NA	NA	NA	NA	NA	NA	NA	NA	NA	NA
40554.65625	0	4.82	5.13	1.0725	0	NA	NA	NA	NA	NA	NA	NA	NA	NA	NA	NA	NA
40554.67708	0	4.37	4.81	1.0185	0	NA	NA	NA	NA	NA	NA	NA	NA	NA	NA	NA	NA
40554.69792	0	4.02	4.58	0.968	0.008	NA	NA	NA	NA	NA	NA	NA	NA	NA	NA	NA	NA
40554.71875	0	4.08	4.46	0.968	0.0128	NA	NA	NA	NA	NA	NA	NA	NA	NA	NA	NA	NA
40554.73958	0	4.58	4.52	1.0614	0	NA	NA	NA	NA	NA	NA	NA	NA	NA	NA	NA	NA
40554.76042	0	4.62	4.55	1.0662	0	NA	NA	NA	NA	NA	NA	NA	NA	NA	NA	NA	NA
40554.78125	0	3.28	4.26	0.9936	0	NA	NA	NA	NA	NA	NA	NA	NA	NA	NA	NA	NA
40554.80208	0	3.21	4.19	0.9037	0.0247	NA	NA	NA	NA	NA	NA	NA	NA	NA	NA	NA	NA
40554.82292	0	4.03	4.36	0.968	0.0138	NA	NA	NA	NA	NA	NA	NA	NA	NA	NA	NA	NA
40554.84375	0	4.42	4.6	1.0271	0	NA	NA	NA	NA	NA	NA	NA	NA	NA	NA	NA	NA
40554.86458	0.2	4.45	4.71	1.0341	0	NA	NA	NA	NA	NA	NA	NA	NA	NA	NA	NA	NA
40554.88542	0.4	4.53	4.75	1.0405	0	NA	NA	NA	NA	NA	NA	NA	NA	NA	NA	NA	NA
40554.90625	0.2	4.52	4.78	1.0405	0	NA	NA	NA	NA	NA	NA	NA	NA	NA	NA	NA	NA
40554.92708	0.4	4.31	4.73	1.0252	0	NA	NA	NA	NA	NA	NA	NA	NA	NA	NA	NA	NA
40554.94792	0.4	4.11	4.63	0.9908	0.0013	NA	NA	NA	NA	NA	NA	NA	NA	NA	NA	NA	NA
40554.96875	0.2	3.94	4.5	0.9743	0.0076	NA	NA	NA	NA	NA	NA	NA	NA	NA	NA	NA	NA
40554.98958	0.2	3.8	4.42	0.9632	0.0103	NA	NA	NA	NA	NA	NA	NA	NA	NA	NA	NA	NA
40555.01042	0.2	3.73	4.4	0.9656	0.0043	NA	NA	NA	NA	NA	NA	NA	NA	NA	NA	NA	NA
40555.03125	0.2	3.65	4.39	0.9695	0	NA	NA	NA	NA	NA	NA	NA	NA	NA	NA	NA	NA
40555.05208	0	3.7	4.4	0.9656	0.004	NA	NA	NA	NA	NA	NA	NA	NA	NA	NA	NA	NA
40555.07292	0.2	3.75	4.44	0.9632	0.0104	NA	NA	NA	NA	NA	NA	NA	NA	NA	NA	NA	NA
40555.09375	0	3.78	4.45	0.9632	0.0132	NA	NA	NA	NA	NA	NA	NA	NA	NA	NA	NA	NA
40555.11458	0.2	3.81	4.5	0.9632	0.016	NA	NA	NA	NA	NA	NA	NA	NA	NA	NA	NA	NA
40555.13542	0	3.85	4.55	0.9746	0.0081	NA	NA	NA	NA	NA	NA	NA	NA	NA	NA	NA	NA
40555.15625	0.2	3.9	4.61	0.9746	0.0122	NA	NA	NA	NA	NA	NA	NA	NA	NA	NA	NA	NA
40555.17708	0	3.9	4.61	0.9746	0.013	NA	NA	NA	NA	NA	NA	NA	NA	NA	NA	NA	NA
40555.19792	0	3.92	4.65	0.9711	0.0187	NA	NA	NA	NA	NA	NA	NA	NA	NA	NA	NA	NA
40555.21875	0	3.95	4.69	0.9743	0.0183	NA	NA	NA	NA	NA	NA	NA	NA	NA	NA	NA	NA
40555.23958	0	3.98	4.71	0.9743	0.0211	NA	NA	NA	NA	NA	NA	NA	NA	NA	NA	NA	NA
40555.26042	0	3.96	4.7	0.9743	0.0207	NA	NA	NA	NA	NA	NA	NA	NA	NA	NA	NA	NA
40555.28125	0	3.97	4.71	0.9743	0.0222	NA	NA	NA	NA	NA	NA	NA	NA	NA	NA	NA	NA
40555.30208	0	4.14	4.93	0.682	0.3265	NA	NA	NA	NA	NA	NA	NA	NA	NA	NA	NA	NA
40555.32292	0	4.42	5.25	-0.01	1.038	NA	NA	NA	NA	NA	NA	NA	NA	NA	NA	NA	NA
40555.34375	0	4.73	5.43	-0.65	1.6997	NA	NA	NA	NA	NA	NA	NA	NA	NA	NA	NA	NA
40555.36458	0	4.9	5.69	-1.18	2.2421	NA	NA	NA	NA	NA	NA	NA	NA	NA	NA	NA	NA
40555.38542	0	4.97	5.97	-1.01	2.0777	NA	NA	NA	NA	NA	NA	NA	NA	NA	NA	NA	NA
40555.40625	0	4.44	5.6	-0.83	1.8628	NA	NA	NA	NA	NA	NA	NA	NA	NA	NA	NA	NA
40555.42708	0	4.53	5.48	-0.4954	1.5352	NA	NA	NA	NA	NA	NA	NA	NA	NA	NA	NA	NA
40555.44792	0	4.92	6.05	-1.97	3.037	NA	NA	NA	NA	NA	NA	NA	NA	NA	NA	NA	NA
40555.46875	0	5.11	6.1	-0.9876	2.0685	NA	NA	NA	NA	NA	NA	NA	NA	NA	NA	NA	NA
40555.48958	0	5.91	6.76	-2.67	3.8071	NA	NA	NA	NA	NA	NA	NA	NA	NA	NA	NA	NA
40555.51042	0	6.41	6.61	-1.62	2.7931	NA	NA	NA	NA	NA	NA	NA	NA	NA	NA	NA	NA
40555.53125	0	7.31	6.47	-1.5536	2.792	NA	NA	NA	NA	NA	NA	NA	NA	NA	NA	NA	NA
40555.55208	0	7.41	6.11	-0.94	2.1866	NA	NA	NA	NA	NA	NA	NA	NA	NA	NA	NA	NA
40555.57292	0	7.43	5.79	-0.62	1.8691	NA	NA	NA	NA	NA	NA	NA	NA	NA	NA	NA	NA
40555.59375	0	7.22	5.43	-0.14	1.3749	NA	NA	NA	NA	NA	NA	NA	NA	NA	NA	NA	NA
40555.61458	0	6.41	4.97	-0.1375	1.3156	NA	NA	NA	NA	NA	NA	NA	NA	NA	NA	NA	NA
40555.63542	0	4.74	4.28	1.06	0.0028	NA	NA	NA	NA	NA	NA	NA	NA	NA	NA	NA	NA
40555.65625	0	2.64	3.4	0.7895	0.1347	NA	NA	NA	NA	NA	NA	NA	NA	NA	NA	NA	NA
40555.67708	0	1.4	2.75	0.6206	0.2256	NA	NA	NA	NA	NA	NA	NA	NA	NA	NA	NA	NA
40555.69792	0	1.07	2.45	0.6027	0.2237	NA	NA	NA	NA	NA	NA	NA	NA	NA	NA	NA	NA
40555.71875	0	1.31	2.33	0.6027	0.2393	NA	NA	NA	NA	NA	NA	NA	NA	NA	NA	NA	NA
40555.73958	0	1.61	2.25	0.6206	0.2409	NA	NA	NA	NA	NA	NA	NA	NA	NA	NA	NA	NA
40555.76042	0	0.78	1.92	0.6041	0.2066	NA	NA	NA	NA	NA	NA	NA	NA	NA	NA	NA	NA
40555.78125	0	0.95	1.67	0.6027	0.2191	NA	NA	NA	NA	NA	NA	NA	NA	NA	NA	NA	NA
40555.80208	0	0.58	1.47	0.5793	0.2204	NA	NA	NA	NA	NA	NA	NA	NA	NA	NA	NA	NA
40555.82292	0	0.73	1.16	0.6041	0.2056	NA	NA	NA	NA	NA	NA	NA	NA	NA	NA	NA	NA
40555.84375	0	0.24	0.91	0.5793	0.2011	NA	NA	NA	NA	NA	NA	NA	NA	NA	NA	NA	NA
40555.86458	0	-0.55	0.68	0.5485	0.1856	NA	NA	NA	NA	NA	NA	NA	NA	NA	NA	NA	NA
40555.88542	0	-0.42	0.63	0.5656	0.1768	NA	NA	NA	NA	NA	NA	NA	NA	NA	NA	NA	NA
40555.90625	0	0.37	0.71	0.5793	0.211	NA	NA	NA	NA	NA	NA	NA	NA	NA	NA	NA	NA
40555.92708	0	0.33	0.79	0.5793	0.2092	NA	NA	NA	NA	NA	NA	NA	NA	NA	NA	NA	NA
40555.94792	0	-0.76	0.61	0.5087	0.2155	NA	NA	NA	NA	NA	NA	NA	NA	NA	NA	NA	NA
40555.96875	0	-0.27	0.74	0.5656	0.1882	NA	NA	NA	NA	NA	NA	NA	NA	NA	NA	NA	NA
40555.98958	0	-0.08	0.98	0.5837	0.182	NA	NA	NA	NA	NA	NA	NA	NA	NA	NA	NA	NA
40556.01042	0	0.25	0.96	0.5793	0.2069	NA	NA	NA	NA	NA	NA	NA	NA	NA	NA	NA	NA
40556.03125	0	0.28	0.71	0.5793	0.2094	NA	NA	NA	NA	NA	NA	NA	NA	NA	NA	NA	NA
40556.05208	0	-0.12	0.54	0.5921	0.1731	NA	NA	NA	NA	NA	NA	NA	NA	NA	NA	NA	NA
40556.07292	0	-0.27	0.82	0.5656	0.1913	NA	NA	NA	NA	NA	NA	NA	NA	NA	NA	NA	NA
40556.09375	0	0.13	0.9	0.5837	0.1979	NA	NA	NA	NA	NA	NA	NA	NA	NA	NA	NA	NA
40556.11458	0	0.11	1.04	0.5837	0.1973	NA	NA	NA	NA	NA	NA	NA	NA	NA	NA	NA	NA
40556.13542	0	0.89	1.07	0.6027	0.2269	NA	NA	NA	NA	NA	NA	NA	NA	NA	NA	NA	NA
40556.15625	0	0.75	1.08	0.6041	0.2175	NA	NA	NA	NA	NA	NA	NA	NA	NA	NA	NA	NA
40556.17708	0	0.99	1.2	2.06	0	NA	NA	NA	NA	NA	NA	NA	NA	NA	NA	NA	NA
40556.19792	0	1.19	1.27	1.11	0	NA	NA	NA	NA	NA	NA	NA	NA	NA	NA	NA	NA
40556.21875	0	1.61	1.37	1.11	0	NA	NA	NA	NA	NA	NA	NA	NA	NA	NA	NA	NA
40556.23958	0.2	1.93	1.53	0.81	0.0892	NA	NA	NA	NA	NA	NA	NA	NA	NA	NA	NA	NA
40556.26042	0	2.23	1.72	0.92	0	NA	NA	NA	NA	NA	NA	NA	NA	NA	NA	NA	NA
40556.28125	0	2.27	1.87	0.98	0	NA	NA	NA	NA	NA	NA	NA	NA	NA	NA	NA	NA
40556.30208	0	2.41	2.26	0.1555	0.7773	NA	NA	NA	NA	NA	NA	NA	NA	NA	NA	NA	NA
40556.32292	0	2.71	2.81	-0.3971	1.3505	NA	NA	NA	NA	NA	NA	NA	NA	NA	NA	NA	NA
40556.34375	0	3.02	3.32	-0.705	1.6799	NA	NA	NA	NA	NA	NA	NA	NA	NA	NA	NA	NA
40556.36458	0	3.5	3.81	-0.83	1.8381	NA	NA	NA	NA	NA	NA	NA	NA	NA	NA	NA	NA
40556.38542	0	3.67	3.71	-0.1883	1.2088	NA	NA	NA	NA	NA	NA	NA	NA	NA	NA	NA	NA
40556.40625	0	4.2	4.14	-0.7455	1.8034	NA	NA	NA	NA	NA	NA	NA	NA	NA	NA	NA	NA
40556.42708	0	4.78	4.62	-0.56	1.6593	NA	NA	NA	NA	NA	NA	NA	NA	NA	NA	NA	NA
40556.44792	0.2	4.29	4.57	-0.721	1.7868	NA	NA	NA	NA	NA	NA	NA	NA	NA	NA	NA	NA
40556.46875	0.2	4.75	5.33	-0.9295	2.0284	NA	NA	NA	NA	NA	NA	NA	NA	NA	NA	NA	NA
40556.48958	0	4.99	5.57	-0.5	1.6168	NA	NA	NA	NA	NA	NA	NA	NA	NA	NA	NA	NA
40556.51042	0	5.04	5.57	-1.21	2.3313	NA	NA	NA	NA	NA	NA	NA	NA	NA	NA	NA	NA
40556.53125	0	5.06	5.28	-0.28	1.4036	NA	NA	NA	NA	NA	NA	NA	NA	NA	NA	NA	NA
40556.55208	0	5.23	5.25	0.1774	0.9593	NA	NA	NA	NA	NA	NA	NA	NA	NA	NA	NA	NA
40556.57292	0	5.32	5.12	0.4543	0.6897	NA	NA	NA	NA	NA	NA	NA	NA	NA	NA	NA	NA
40556.59375	0	5.37	5.01	0.21	0.9385	NA	NA	NA	NA	NA	NA	NA	NA	NA	NA	NA	NA
40556.61458	0	5.34	4.94	0.58	0.5673	NA	NA	NA	NA	NA	NA	NA	NA	NA	NA	NA	NA
40556.63542	0	5.18	4.86	1.0594	0.0774	NA	NA	NA	NA	NA	NA	NA	NA	NA	NA	NA	NA
40556.65625	0	5.09	4.78	1.0594	0.0718	NA	NA	NA	NA	NA	NA	NA	NA	NA	NA	NA	NA
40556.67708	0	5.03	4.62	1.084	0.0438	NA	NA	NA	NA	NA	NA	NA	NA	NA	NA	NA	NA
40556.69792	0	4.99	4.58	1.084	0.0418	NA	NA	NA	NA	NA	NA	NA	NA	NA	NA	NA	NA
40556.71875	0	4.78	4.54	1.0678	0.0439	NA	NA	NA	NA	NA	NA	NA	NA	NA	NA	NA	NA
40556.73958	0	4.13	3.98	0.998	0.0687	NA	NA	NA	NA	NA	NA	NA	NA	NA	NA	NA	NA
40556.76042	0	3.55	3.66	0.9672	0.0598	NA	NA	NA	NA	NA	NA	NA	NA	NA	NA	NA	NA
40556.78125	0	3.92	3.79	0.9605	0.0931	NA	NA	NA	NA	NA	NA	NA	NA	NA	NA	NA	NA
40556.80208	0	4.2	4	0.9962	0.0779	NA	NA	NA	NA	NA	NA	NA	NA	NA	NA	NA	NA
40556.82292	0	4.37	4.16	1.016	0.071	NA	NA	NA	NA	NA	NA	NA	NA	NA	NA	NA	NA
40556.84375	0	4.4	4.31	1.016	0.074	NA	NA	NA	NA	NA	NA	NA	NA	NA	NA	NA	NA
40556.86458	0.2	4.38	4.35	1.016	0.0735	NA	NA	NA	NA	NA	NA	NA	NA	NA	NA	NA	NA
40556.88542	0.2	4.34	4.32	1.0139	0.0735	NA	NA	NA	NA	NA	NA	NA	NA	NA	NA	NA	NA
40556.90625	0.2	4.23	4.21	1.0097	0.0708	NA	NA	NA	NA	NA	NA	NA	NA	NA	NA	NA	NA
40556.92708	0	4.23	4.24	1.0097	0.0716	NA	NA	NA	NA	NA	NA	NA	NA	NA	NA	NA	NA
40556.94792	0.2	3.98	4.04	0.9642	0.1004	NA	NA	NA	NA	NA	NA	NA	NA	NA	NA	NA	NA
40556.96875	0	4.54	4.31	1.029	0.0761	NA	NA	NA	NA	NA	NA	NA	NA	NA	NA	NA	NA
40556.98958	0	4.48	4.35	1.029	0.0727	NA	NA	NA	NA	NA	NA	NA	NA	NA	NA	NA	NA
40557.01042	0	4.48	4.36	1.029	0.0736	NA	NA	NA	NA	NA	NA	NA	NA	NA	NA	NA	NA
40557.03125	0	4.65	4.55	1.0619	0.0538	NA	NA	NA	NA	NA	NA	NA	NA	NA	NA	NA	NA
40557.05208	0.2	4.77	4.74	1.066	0.0593	NA	NA	NA	NA	NA	NA	NA	NA	NA	NA	NA	NA
40557.07292	0	4.92	4.91	1.084	0.053	NA	NA	NA	NA	NA	NA	NA	NA	NA	NA	NA	NA
40557.09375	0	5.02	4.99	1.084	0.0611	NA	NA	NA	NA	NA	NA	NA	NA	NA	NA	NA	NA
40557.11458	0	5.1	5	1.084	0.0679	NA	NA	NA	NA	NA	NA	NA	NA	NA	NA	NA	NA
40557.13542	0	5.01	4.82	1.084	0.0622	NA	NA	NA	NA	NA	NA	NA	NA	NA	NA	NA	NA
40557.15625	0	5.25	5.03	1.0984	0.0662	NA	NA	NA	NA	NA	NA	NA	NA	NA	NA	NA	NA
40557.17708	0	5.64	5.22	1.1096	0.0847	NA	NA	NA	NA	NA	NA	NA	NA	NA	NA	NA	NA
40557.19792	0.2	5.94	5.39	-0.38	1.5975	NA	NA	NA	NA	NA	NA	NA	NA	NA	NA	NA	NA
40557.21875	0	5.99	5.48	1.1435	0.0788	NA	NA	NA	NA	NA	NA	NA	NA	NA	NA	NA	NA
40557.23958	0	6.05	5.51	1.146	0.0817	NA	NA	NA	NA	NA	NA	NA	NA	NA	NA	NA	NA
40557.26042	0	6.17	5.54	1.146	0.0917	NA	NA	NA	NA	NA	NA	NA	NA	NA	NA	NA	NA
40557.28125	0	6.38	5.67	1.146	0.1085	NA	NA	NA	NA	NA	NA	NA	NA	NA	NA	NA	NA
40557.30208	0	6.8	6.11	0.0094	1.278	NA	NA	NA	NA	NA	NA	NA	NA	NA	NA	NA	NA
40557.32292	0	7.49	6.58	-0.6573	1.9987	NA	NA	NA	NA	NA	NA	NA	NA	NA	NA	NA	NA
40557.34375	0	9.08	7.44	-0.89	2.3578	NA	NA	NA	NA	NA	NA	NA	NA	NA	NA	NA	NA
40557.36458	0	10.36	8.68	-0.95	2.5225	NA	NA	NA	NA	NA	NA	NA	NA	NA	NA	NA	NA
40557.38542	0	10.22	8.75	-0.9442	2.5065	NA	NA	NA	NA	NA	NA	NA	NA	NA	NA	NA	NA
40557.40625	0	10.73	9.1	-0.6923	2.2978	NA	NA	NA	NA	NA	NA	NA	NA	NA	NA	NA	NA
40557.42708	0	11.02	9.38	-1.1223	2.7529	NA	NA	NA	NA	NA	NA	NA	NA	NA	NA	NA	NA
40557.44792	0	11.84	10.33	-1.68	3.3804	NA	NA	NA	NA	NA	NA	NA	NA	NA	NA	NA	NA
40557.46875	0	12.12	10.66	-2.16	3.8853	NA	NA	NA	NA	NA	NA	NA	NA	NA	NA	NA	NA
40557.48958	0	12.08	10.61	-1.76	3.4833	NA	NA	NA	NA	NA	NA	NA	NA	NA	NA	NA	NA
40557.51042	0	11.27	9.84	-0.032	1.6886	NA	NA	NA	NA	NA	NA	NA	NA	NA	NA	NA	NA
40557.53125	0	11.31	10.01	-0.85	2.5112	NA	NA	NA	NA	NA	NA	NA	NA	NA	NA	NA	NA
40557.55208	0	11.3	9.85	-0.032	1.6936	NA	NA	NA	NA	NA	NA	NA	NA	NA	NA	NA	NA
40557.57292	0	11.04	9.41	1.76	0	NA	NA	NA	NA	NA	NA	NA	NA	NA	NA	NA	NA
40557.59375	0	10.94	9.27	1.2314	0.4027	NA	NA	NA	NA	NA	NA	NA	NA	NA	NA	NA	NA
40557.61458	0	10.57	9.02	1.2463	0.3583	NA	NA	NA	NA	NA	NA	NA	NA	NA	NA	NA	NA
40557.63542	0	10.3	8.65	1.269	0.3145	NA	NA	NA	NA	NA	NA	NA	NA	NA	NA	NA	NA
40557.65625	0	10.35	8.41	1.269	0.3198	NA	NA	NA	NA	NA	NA	NA	NA	NA	NA	NA	NA
40557.67708	0	9.85	7.84	1.269	0.2799	NA	NA	NA	NA	NA	NA	NA	NA	NA	NA	NA	NA
40557.69792	0	9.53	7.54	1.63	0	NA	NA	NA	NA	NA	NA	NA	NA	NA	NA	NA	NA
40557.71875	0	8.65	6.8	1.1971	0.2565	NA	NA	NA	NA	NA	NA	NA	NA	NA	NA	NA	NA
40557.73958	0	8.1	6.29	1.1365	0.2742	NA	NA	NA	NA	NA	NA	NA	NA	NA	NA	NA	NA
40557.76042	0	8.5	6.59	1.1793	0.2645	NA	NA	NA	NA	NA	NA	NA	NA	NA	NA	NA	NA
40557.78125	0	7.63	6.12	1.1425	0.233	NA	NA	NA	NA	NA	NA	NA	NA	NA	NA	NA	NA
40557.80208	0	6.95	5.47	1.1429	0.1803	NA	NA	NA	NA	NA	NA	NA	NA	NA	NA	NA	NA
40557.82292	0	6.14	5.01	1.1558	0.1057	NA	NA	NA	NA	NA	NA	NA	NA	NA	NA	NA	NA
40557.84375	0	5.48	4.31	1.1067	0.1055	NA	NA	NA	NA	NA	NA	NA	NA	NA	NA	NA	NA
40557.86458	0	5.73	4.2	1.1289	0.1032	NA	NA	NA	NA	NA	NA	NA	NA	NA	NA	NA	NA
40557.88542	0	5.7	4.1	1.1289	0.1019	NA	NA	NA	NA	NA	NA	NA	NA	NA	NA	NA	NA
40557.90625	0	5.54	4.05	1.1158	0.1037	NA	NA	NA	NA	NA	NA	NA	NA	NA	NA	NA	NA
40557.92708	0	5.01	3.48	1.1067	0.0738	NA	NA	NA	NA	NA	NA	NA	NA	NA	NA	NA	NA
40557.94792	0	4.72	3.19	1.0995	0.0601	NA	NA	NA	NA	NA	NA	NA	NA	NA	NA	NA	NA
40557.96875	0	4.31	3.08	1.0503	0.0799	NA	NA	NA	NA	NA	NA	NA	NA	NA	NA	NA	NA
40557.98958	0	3.7	3	1.0538	0.0325	NA	NA	NA	NA	NA	NA	NA	NA	NA	NA	NA	NA
40558.01042	0	3.82	2.83	1.0573	0.0386	NA	NA	NA	NA	NA	NA	NA	NA	NA	NA	NA	NA
40558.03125	0	3.52	2.65	1.0662	0.0087	NA	NA	NA	NA	NA	NA	NA	NA	NA	NA	NA	NA
40558.05208	0	2.6	2.48	1.2848	0	NA	NA	NA	NA	NA	NA	NA	NA	NA	NA	NA	NA
40558.07292	0	2.73	2.3	1.2784	0	NA	NA	NA	NA	NA	NA	NA	NA	NA	NA	NA	NA
40558.09375	0	3.24	2.2	1.1596	0	NA	NA	NA	NA	NA	NA	NA	NA	NA	NA	NA	NA
40558.11458	0	3.08	2.17	1.1787	0	NA	NA	NA	NA	NA	NA	NA	NA	NA	NA	NA	NA
40558.13542	0	2.76	2.2	1.2758	0	NA	NA	NA	NA	NA	NA	NA	NA	NA	NA	NA	NA
40558.15625	0	2.67	2.14	1.2639	0	NA	NA	NA	NA	NA	NA	NA	NA	NA	NA	NA	NA
40558.17708	0	2.66	2.06	1.2639	0	NA	NA	NA	NA	NA	NA	NA	NA	NA	NA	NA	NA
40558.19792	0	2.9	2.39	1.1978	0	NA	NA	NA	NA	NA	NA	NA	NA	NA	NA	NA	NA
40558.21875	0.2	3.82	3.05	1.0644	0.0398	NA	NA	NA	NA	NA	NA	NA	NA	NA	NA	NA	NA
40558.23958	0	3.67	3.12	1.0662	0.0279	NA	NA	NA	NA	NA	NA	NA	NA	NA	NA	NA	NA
40558.26042	0	3.52	3.22	1.0261	0.0578	NA	NA	NA	NA	NA	NA	NA	NA	NA	NA	NA	NA
40558.28125	0	3.61	3.01	0.9697	0.1216	NA	NA	NA	NA	NA	NA	NA	NA	NA	NA	NA	NA
40558.30208	0	3.16	2.67	2.42	0	NA	NA	NA	NA	NA	NA	NA	NA	NA	NA	NA	NA
40558.32292	0	4.68	3.36	0.99	0.1826	NA	NA	NA	NA	NA	NA	NA	NA	NA	NA	NA	NA
40558.34375	0	7.53	5.37	-1.1257	2.5197	NA	NA	NA	NA	NA	NA	NA	NA	NA	NA	NA	NA
40558.36458	0	8.38	6.46	-0.41	1.8718	NA	NA	NA	NA	NA	NA	NA	NA	NA	NA	NA	NA
40558.38542	0	8.6	6.62	-0.8612	2.3399	NA	NA	NA	NA	NA	NA	NA	NA	NA	NA	NA	NA
40558.40625	0	9.56	7.34	-1.0406	2.5976	NA	NA	NA	NA	NA	NA	NA	NA	NA	NA	NA	NA
40558.42708	0	10.26	7.64	-0.18	1.7945	NA	NA	NA	NA	NA	NA	NA	NA	NA	NA	NA	NA
40558.44792	0	10.55	8.02	-0.91	2.5478	NA	NA	NA	NA	NA	NA	NA	NA	NA	NA	NA	NA
40558.46875	0	10.81	8.37	-0.94	2.5986	NA	NA	NA	NA	NA	NA	NA	NA	NA	NA	NA	NA
40558.48958	0	10.96	8.49	-0.93	2.6001	NA	NA	NA	NA	NA	NA	NA	NA	NA	NA	NA	NA
40558.51042	0	11.08	8.52	-0.2725	1.9516	NA	NA	NA	NA	NA	NA	NA	NA	NA	NA	NA	NA
40558.53125	0	10.93	8.4	-0.1191	1.7842	NA	NA	NA	NA	NA	NA	NA	NA	NA	NA	NA	NA
40558.55208	0	11.01	8.52	-0.22	1.8907	NA	NA	NA	NA	NA	NA	NA	NA	NA	NA	NA	NA
40558.57292	0	10.97	8.35	-0.8392	2.5052	NA	NA	NA	NA	NA	NA	NA	NA	NA	NA	NA	NA
40558.59375	0	10.86	8.15	0.24	1.4154	NA	NA	NA	NA	NA	NA	NA	NA	NA	NA	NA	NA
40558.61458	0	10.59	7.77	0.92	0.7114	NA	NA	NA	NA	NA	NA	NA	NA	NA	NA	NA	NA
40558.63542	0	9.87	7.31	1.39	0.18	NA	NA	NA	NA	NA	NA	NA	NA	NA	NA	NA	NA
40558.65625	0	9.2	6.85	1.32	0.1935	NA	NA	NA	NA	NA	NA	NA	NA	NA	NA	NA	NA
40558.67708	0	8.16	6.31	1.59	0	NA	NA	NA	NA	NA	NA	NA	NA	NA	NA	NA	NA
40558.69792	0	8.3	6.11	1.64	0	NA	NA	NA	NA	NA	NA	NA	NA	NA	NA	NA	NA
40558.71875	0	7.11	5.58	1.33	0.0122	NA	NA	NA	NA	NA	NA	NA	NA	NA	NA	NA	NA
40558.73958	0	7.16	5.51	1.11	0.2351	NA	NA	NA	NA	NA	NA	NA	NA	NA	NA	NA	NA
40558.76042	0	6.71	5.27	1.38	0	NA	NA	NA	NA	NA	NA	NA	NA	NA	NA	NA	NA
40558.78125	0	7.09	5.33	1.18	0.1576	NA	NA	NA	NA	NA	NA	NA	NA	NA	NA	NA	NA
40558.80208	0	6.95	5.3	1.3	0.0256	NA	NA	NA	NA	NA	NA	NA	NA	NA	NA	NA	NA
40558.82292	0	6.42	5.02	1.15	0.1335	NA	NA	NA	NA	NA	NA	NA	NA	NA	NA	NA	NA
40558.84375	0	5.35	4.54	1.11	0.0909	NA	NA	NA	NA	NA	NA	NA	NA	NA	NA	NA	NA
40558.86458	0	4.58	4.18	1.1767	0	NA	NA	NA	NA	NA	NA	NA	NA	NA	NA	NA	NA
40558.88542	0	5.46	4.37	1.07	0.1374	NA	NA	NA	NA	NA	NA	NA	NA	NA	NA	NA	NA
40558.90625	0	5.2	4.17	1.23	0	NA	NA	NA	NA	NA	NA	NA	NA	NA	NA	NA	NA
40558.92708	0	5.32	4.12	1.66	0	NA	NA	NA	NA	NA	NA	NA	NA	NA	NA	NA	NA
40558.94792	0	5.19	4.08	1.39	0	NA	NA	NA	NA	NA	NA	NA	NA	NA	NA	NA	NA
40558.96875	0	5.14	4.08	1.6	0	NA	NA	NA	NA	NA	NA	NA	NA	NA	NA	NA	NA
40558.98958	0	5.09	4.01	1.15	0.0373	NA	NA	NA	NA	NA	NA	NA	NA	NA	NA	NA	NA
40559.01042	0	5.5	4.15	1.6	0	NA	NA	NA	NA	NA	NA	NA	NA	NA	NA	NA	NA
40559.03125	0	5.2	4.07	1.17	0.0287	NA	NA	NA	NA	NA	NA	NA	NA	NA	NA	NA	NA
40559.05208	0	4.47	3.73	1.29	0	NA	NA	NA	NA	NA	NA	NA	NA	NA	NA	NA	NA
40559.07292	0	3.89	3.43	1.21	0	NA	NA	NA	NA	NA	NA	NA	NA	NA	NA	NA	NA
40559.09375	0	3.12	3.16	1.178	0	NA	NA	NA	NA	NA	NA	NA	NA	NA	NA	NA	NA
40559.11458	0	1.94	2.67	0.97	0	NA	NA	NA	NA	NA	NA	NA	NA	NA	NA	NA	NA
40559.13542	0	0.91	2.23	1.2467	0	NA	NA	NA	NA	NA	NA	NA	NA	NA	NA	NA	NA
40559.15625	0	1.06	1.89	1.2467	0	NA	NA	NA	NA	NA	NA	NA	NA	NA	NA	NA	NA
40559.17708	0	2.06	2.18	1.01	0	NA	NA	NA	NA	NA	NA	NA	NA	NA	NA	NA	NA
40559.19792	0	0.67	1.81	1.2637	0	NA	NA	NA	NA	NA	NA	NA	NA	NA	NA	NA	NA
40559.21875	0	-0.01	1.22	1.255	0	NA	NA	NA	NA	NA	NA	NA	NA	NA	NA	NA	NA
40559.23958	0	-1.11	0.82	1.2935	0	NA	NA	NA	NA	NA	NA	NA	NA	NA	NA	NA	NA
40559.26042	0	-1.99	0.57	1.3069	0	NA	NA	NA	NA	NA	NA	NA	NA	NA	NA	NA	NA
40559.28125	0	-1.31	0.55	0.825	0	NA	NA	NA	NA	NA	NA	NA	NA	NA	NA	NA	NA
40559.30208	0	-0.1	1.03	-0.1092	0.9488	NA	NA	NA	NA	NA	NA	NA	NA	NA	NA	NA	NA
40559.32292	0	3.08	2.42	-0.9531	2.0147	NA	NA	NA	NA	NA	NA	NA	NA	NA	NA	NA	NA
40559.34375	0	4.43	3.49	-0.73	1.8932	NA	NA	NA	NA	NA	NA	NA	NA	NA	NA	NA	NA
40559.36458	0	5.53	5.05	-1.84	3.0891	NA	NA	NA	NA	NA	NA	NA	NA	NA	NA	NA	NA
40559.38542	0	6.44	6.11	-1.86	3.1823	NA	NA	NA	NA	NA	NA	NA	NA	NA	NA	NA	NA
40559.40625	0	7.17	6.47	-2.1	3.4826	NA	NA	NA	NA	NA	NA	NA	NA	NA	NA	NA	NA
40559.42708	0	7.87	6.69	-2.4	3.8414	NA	NA	NA	NA	NA	NA	NA	NA	NA	NA	NA	NA
40559.44792	0	8.71	7.47	-1.93	3.4428	NA	NA	NA	NA	NA	NA	NA	NA	NA	NA	NA	NA
40559.46875	0	8.84	8.07	-1.62	3.1456	NA	NA	NA	NA	NA	NA	NA	NA	NA	NA	NA	NA
40559.48958	0	8.91	8.15	-1.31	2.8434	NA	NA	NA	NA	NA	NA	NA	NA	NA	NA	NA	NA
40559.51042	0	9.06	8.05	-0.9535	2.5015	NA	NA	NA	NA	NA	NA	NA	NA	NA	NA	NA	NA
40559.53125	0	9.4	8.17	-1.56	3.1388	NA	NA	NA	NA	NA	NA	NA	NA	NA	NA	NA	NA
40559.55208	0	9.83	8.36	-1.96	3.5775	NA	NA	NA	NA	NA	NA	NA	NA	NA	NA	NA	NA
40559.57292	0	10.21	8.33	-1.94	3.5923	NA	NA	NA	NA	NA	NA	NA	NA	NA	NA	NA	NA
40559.59375	0	9.19	7.37	-0.2162	1.783	NA	NA	NA	NA	NA	NA	NA	NA	NA	NA	NA	NA
40559.61458	0	7.59	6.37	0.18	1.2546	NA	NA	NA	NA	NA	NA	NA	NA	NA	NA	NA	NA
40559.63542	0	6.04	4.94	1.2234	0.0869	NA	NA	NA	NA	NA	NA	NA	NA	NA	NA	NA	NA
40559.65625	0	4.12	3.84	1.0373	0.1243	NA	NA	NA	NA	NA	NA	NA	NA	NA	NA	NA	NA
40559.67708	0	2.91	3.76	1.1574	0	NA	NA	NA	NA	NA	NA	NA	NA	NA	NA	NA	NA
40559.69792	0	2.71	3.75	1.2743	0	NA	NA	NA	NA	NA	NA	NA	NA	NA	NA	NA	NA
40559.71875	0	1.9	3.35	1.2756	0	NA	NA	NA	NA	NA	NA	NA	NA	NA	NA	NA	NA
40559.73958	0	1.34	2.93	1.2683	0	NA	NA	NA	NA	NA	NA	NA	NA	NA	NA	NA	NA
40559.76042	0	1.14	2.48	1.2516	0	NA	NA	NA	NA	NA	NA	NA	NA	NA	NA	NA	NA
40559.78125	0	0.74	2.05	1.2511	0	NA	NA	NA	NA	NA	NA	NA	NA	NA	NA	NA	NA
40559.80208	0	0.02	1.94	1.2174	0	NA	NA	NA	NA	NA	NA	NA	NA	NA	NA	NA	NA
40559.82292	0	0.14	1.73	1.2019	0	NA	NA	NA	NA	NA	NA	NA	NA	NA	NA	NA	NA
40559.84375	0	0.76	1.52	1.2114	0	NA	NA	NA	NA	NA	NA	NA	NA	NA	NA	NA	NA
40559.86458	0	-0.1	1.55	1.183	0	NA	NA	NA	NA	NA	NA	NA	NA	NA	NA	NA	NA
40559.88542	0	-0.35	1.3	1.1703	0	NA	NA	NA	NA	NA	NA	NA	NA	NA	NA	NA	NA
40559.90625	0	-0.15	1.13	1.1576	0	NA	NA	NA	NA	NA	NA	NA	NA	NA	NA	NA	NA
40559.92708	0	0.11	0.97	1.1416	0	NA	NA	NA	NA	NA	NA	NA	NA	NA	NA	NA	NA
40559.94792	0	-0.26	0.95	1.1267	0	NA	NA	NA	NA	NA	NA	NA	NA	NA	NA	NA	NA
40559.96875	0	-0.34	1.04	1.1181	0	NA	NA	NA	NA	NA	NA	NA	NA	NA	NA	NA	NA
40559.98958	0	0.18	0.84	1.1097	0	NA	NA	NA	NA	NA	NA	NA	NA	NA	NA	NA	NA
40560.01042	0	-0.79	0.75	1.1049	0	NA	NA	NA	NA	NA	NA	NA	NA	NA	NA	NA	NA
40560.03125	0	-2.34	0.41	1.0081	0	NA	NA	NA	NA	NA	NA	NA	NA	NA	NA	NA	NA
40560.05208	0	-2.35	0.38	0.9927	0	NA	NA	NA	NA	NA	NA	NA	NA	NA	NA	NA	NA
40560.07292	0	-2.75	0.42	0.8574	0	NA	NA	NA	NA	NA	NA	NA	NA	NA	NA	NA	NA
40560.09375	0	-0.81	0.37	1.0726	0	NA	NA	NA	NA	NA	NA	NA	NA	NA	NA	NA	NA
40560.11458	0	-1.35	0.3	1.1039	0	NA	NA	NA	NA	NA	NA	NA	NA	NA	NA	NA	NA
40560.13542	0	-1.56	0.33	1.0985	0	NA	NA	NA	NA	NA	NA	NA	NA	NA	NA	NA	NA
40560.15625	0	-1.12	0.47	1.0861	0	NA	NA	NA	NA	NA	NA	NA	NA	NA	NA	NA	NA
40560.17708	0	-2.2	0.31	1.0286	0	NA	NA	NA	NA	NA	NA	NA	NA	NA	NA	NA	NA
40560.19792	0	-3.54	0.04	0.8838	0	NA	NA	NA	NA	NA	NA	NA	NA	NA	NA	NA	NA
40560.21875	0	-2.78	-0.02	0.8668	0	NA	NA	NA	NA	NA	NA	NA	NA	NA	NA	NA	NA
40560.23958	0	-2.18	0.05	1.0441	0	NA	NA	NA	NA	NA	NA	NA	NA	NA	NA	NA	NA
40560.26042	0	-3.43	-0.18	0.8634	0	NA	NA	NA	NA	NA	NA	NA	NA	NA	NA	NA	NA
40560.28125	0	-1.78	-0.01	0.7143	0.0618	NA	NA	NA	NA	NA	NA	NA	NA	NA	NA	NA	NA
40560.30208	0	0.07	0.53	-0.3093	1.2122	NA	NA	NA	NA	NA	NA	NA	NA	NA	NA	NA	NA
40560.32292	0	2.03	1.93	-0.7569	1.8034	NA	NA	NA	NA	NA	NA	NA	NA	NA	NA	NA	NA
40560.34375	0	3.67	3.98	-0.9285	2.1023	NA	NA	NA	NA	NA	NA	NA	NA	NA	NA	NA	NA
40560.36458	0	5.19	5.91	-1.38	2.6773	NA	NA	NA	NA	NA	NA	NA	NA	NA	NA	NA	NA
40560.38542	0	7.37	7.6	-1.9986	3.4805	NA	NA	NA	NA	NA	NA	NA	NA	NA	NA	NA	NA
40560.40625	0	9.04	8.61	-0.73	2.3599	NA	NA	NA	NA	NA	NA	NA	NA	NA	NA	NA	NA
40560.42708	0	10.38	9.44	-1.57	3.3226	NA	NA	NA	NA	NA	NA	NA	NA	NA	NA	NA	NA
40560.44792	0	11.71	10.78	-2.0567	3.9341	NA	NA	NA	NA	NA	NA	NA	NA	NA	NA	NA	NA
40560.46875	0	12.53	11.46	-2.05	4.0066	NA	NA	NA	NA	NA	NA	NA	NA	NA	NA	NA	NA
40560.48958	0	13.21	11.74	-2.04	4.0635	NA	NA	NA	NA	NA	NA	NA	NA	NA	NA	NA	NA
40560.51042	0	13.64	11.7	-2.08	4.1471	NA	NA	NA	NA	NA	NA	NA	NA	NA	NA	NA	NA
40560.53125	0	13.58	11.11	-1.62	3.6838	NA	NA	NA	NA	NA	NA	NA	NA	NA	NA	NA	NA
40560.55208	0	12.83	10.35	-0.86	2.8544	NA	NA	NA	NA	NA	NA	NA	NA	NA	NA	NA	NA
40560.57292	0	12.33	9.72	-0.55	2.4993	NA	NA	NA	NA	NA	NA	NA	NA	NA	NA	NA	NA
40560.59375	0	11.1	8.62	-0.5317	2.3677	NA	NA	NA	NA	NA	NA	NA	NA	NA	NA	NA	NA
40560.61458	0	8.71	7.3	0.6413	0.9785	NA	NA	NA	NA	NA	NA	NA	NA	NA	NA	NA	NA
40560.63542	0	5.63	5.77	1.0392	0.315	NA	NA	NA	NA	NA	NA	NA	NA	NA	NA	NA	NA
40560.65625	0	3.45	4.58	1.0171	0.1602	NA	NA	NA	NA	NA	NA	NA	NA	NA	NA	NA	NA
40560.67708	0	4.16	3.99	1.03	0.2058	NA	NA	NA	NA	NA	NA	NA	NA	NA	NA	NA	NA
40560.69792	0	4.13	3.93	1.03	0.2049	NA	NA	NA	NA	NA	NA	NA	NA	NA	NA	NA	NA
40560.71875	0	2.5	3.14	1.2471	0	NA	NA	NA	NA	NA	NA	NA	NA	NA	NA	NA	NA
40560.73958	0	1.16	2.68	1.1343	0	NA	NA	NA	NA	NA	NA	NA	NA	NA	NA	NA	NA
40560.76042	0	2.76	2.87	1.2224	0	NA	NA	NA	NA	NA	NA	NA	NA	NA	NA	NA	NA
40560.78125	0	1.81	2.78	1.2671	0	NA	NA	NA	NA	NA	NA	NA	NA	NA	NA	NA	NA
40560.80208	0	0.76	1.82	1.0718	0	NA	NA	NA	NA	NA	NA	NA	NA	NA	NA	NA	NA
40560.82292	0	-0.33	1.41	1.0626	0	NA	NA	NA	NA	NA	NA	NA	NA	NA	NA	NA	NA
40560.84375	0	1.07	1.22	1.1257	0	NA	NA	NA	NA	NA	NA	NA	NA	NA	NA	NA	NA
40560.86458	0	1.65	1.99	1.2671	0	NA	NA	NA	NA	NA	NA	NA	NA	NA	NA	NA	NA
40560.88542	0	1.02	2.33	1.1257	0	NA	NA	NA	NA	NA	NA	NA	NA	NA	NA	NA	NA
40560.90625	0.2	1	2.51	1.1257	0	NA	NA	NA	NA	NA	NA	NA	NA	NA	NA	NA	NA
40560.92708	0	1.01	2.62	1.1257	0	NA	NA	NA	NA	NA	NA	NA	NA	NA	NA	NA	NA
40560.94792	0	0.97	2.65	1.1045	0	NA	NA	NA	NA	NA	NA	NA	NA	NA	NA	NA	NA
40560.96875	0	0.92	2.65	1.0849	0	NA	NA	NA	NA	NA	NA	NA	NA	NA	NA	NA	NA
40560.98958	0	1.13	2.77	1.1239	0	NA	NA	NA	NA	NA	NA	NA	NA	NA	NA	NA	NA
40561.01042	0	1.16	2.82	1.1343	0	NA	NA	NA	NA	NA	NA	NA	NA	NA	NA	NA	NA
40561.03125	0	1.43	2.93	1.2091	0	NA	NA	NA	NA	NA	NA	NA	NA	NA	NA	NA	NA
40561.05208	0	1.7	3.07	1.2671	0	NA	NA	NA	NA	NA	NA	NA	NA	NA	NA	NA	NA
40561.07292	0	1.79	3.13	1.2671	0	NA	NA	NA	NA	NA	NA	NA	NA	NA	NA	NA	NA
40561.09375	0	1.92	3.2	1.26	0	NA	NA	NA	NA	NA	NA	NA	NA	NA	NA	NA	NA
40561.11458	0	2.17	3.33	1.2648	0	NA	NA	NA	NA	NA	NA	NA	NA	NA	NA	NA	NA
40561.13542	0	2.29	3.42	1.2652	0	NA	NA	NA	NA	NA	NA	NA	NA	NA	NA	NA	NA
40561.15625	0	2.19	3.42	1.2648	0	NA	NA	NA	NA	NA	NA	NA	NA	NA	NA	NA	NA
40561.17708	0	2.09	3.41	1.2648	0	NA	NA	NA	NA	NA	NA	NA	NA	NA	NA	NA	NA
40561.19792	0	2.06	3.38	1.2648	0	NA	NA	NA	NA	NA	NA	NA	NA	NA	NA	NA	NA
40561.21875	0	1.97	3.35	1.26	0	NA	NA	NA	NA	NA	NA	NA	NA	NA	NA	NA	NA
40561.23958	0	1.93	3.31	1.26	0	NA	NA	NA	NA	NA	NA	NA	NA	NA	NA	NA	NA
40561.26042	0	1.81	3.25	1.2373	0	NA	NA	NA	NA	NA	NA	NA	NA	NA	NA	NA	NA
40561.28125	0	1.56	3.16	1.1885	0	NA	NA	NA	NA	NA	NA	NA	NA	NA	NA	NA	NA
40561.30208	0.2	1.44	3.21	1.1741	0	NA	NA	NA	NA	NA	NA	NA	NA	NA	NA	NA	NA
40561.32292	0	1.49	3.46	0.5332	0.5311	NA	NA	NA	NA	NA	NA	NA	NA	NA	NA	NA	NA
40561.34375	0	1.7	3.75	0.0119	1.07	NA	NA	NA	NA	NA	NA	NA	NA	NA	NA	NA	NA
40561.36458	0	1.91	4.03	-0.4407	1.5404	NA	NA	NA	NA	NA	NA	NA	NA	NA	NA	NA	NA
40561.38542	0	2.09	4.17	-0.5211	1.6363	NA	NA	NA	NA	NA	NA	NA	NA	NA	NA	NA	NA
40561.40625	0	2.34	4.34	-0.3065	1.4431	NA	NA	NA	NA	NA	NA	NA	NA	NA	NA	NA	NA
40561.42708	0	2.32	4.19	0.0682	1.068	NA	NA	NA	NA	NA	NA	NA	NA	NA	NA	NA	NA
40561.44792	0	2.37	4.26	-0.0539	1.1954	NA	NA	NA	NA	NA	NA	NA	NA	NA	NA	NA	NA
40561.46875	0	2.72	4.49	-0.5198	1.691	NA	NA	NA	NA	NA	NA	NA	NA	NA	NA	NA	NA
40561.48958	0	3.23	5	-0.569	1.7835	NA	NA	NA	NA	NA	NA	NA	NA	NA	NA	NA	NA
40561.51042	0	3.43	5.08	-0.3725	1.605	NA	NA	NA	NA	NA	NA	NA	NA	NA	NA	NA	NA
40561.53125	0	3.47	4.95	-0.2087	1.4459	NA	NA	NA	NA	NA	NA	NA	NA	NA	NA	NA	NA
40561.55208	0	3.29	4.79	0.143	1.0805	NA	NA	NA	NA	NA	NA	NA	NA	NA	NA	NA	NA
40561.57292	0	3.14	4.65	0.2733	0.9391	NA	NA	NA	NA	NA	NA	NA	NA	NA	NA	NA	NA
40561.59375	0	3.25	4.44	0.5921	0.6308	NA	NA	NA	NA	NA	NA	NA	NA	NA	NA	NA	NA
40561.61458	0	3.4	4.37	0.9813	0.2555	NA	NA	NA	NA	NA	NA	NA	NA	NA	NA	NA	NA
40561.63542	0	3.54	4.29	0.9781	0.2719	NA	NA	NA	NA	NA	NA	NA	NA	NA	NA	NA	NA
40561.65625	0	3.58	4.26	0.9781	0.2767	NA	NA	NA	NA	NA	NA	NA	NA	NA	NA	NA	NA
40561.67708	0	3.46	4.23	1.0565	0.1895	NA	NA	NA	NA	NA	NA	NA	NA	NA	NA	NA	NA
40561.69792	0	3.36	4.24	1.114	0.125	NA	NA	NA	NA	NA	NA	NA	NA	NA	NA	NA	NA
40561.71875	0	3.29	4.25	1.1219	0.1126	NA	NA	NA	NA	NA	NA	NA	NA	NA	NA	NA	NA
40561.73958	0	3.24	4.25	1.1219	0.1098	NA	NA	NA	NA	NA	NA	NA	NA	NA	NA	NA	NA
40561.76042	0	3.19	4.23	1.1141	0.1148	NA	NA	NA	NA	NA	NA	NA	NA	NA	NA	NA	NA
40561.78125	0	3.15	4.21	1.1443	0.0826	NA	NA	NA	NA	NA	NA	NA	NA	NA	NA	NA	NA
40561.80208	0	3.17	4.19	1.1141	0.1158	NA	NA	NA	NA	NA	NA	NA	NA	NA	NA	NA	NA
40561.82292	0	3.16	4.17	1.1141	0.1163	NA	NA	NA	NA	NA	NA	NA	NA	NA	NA	NA	NA
40561.84375	0	3.08	4.11	1.37	0	NA	NA	NA	NA	NA	NA	NA	NA	NA	NA	NA	NA
40561.86458	0	2.98	4.02	1.1073	0.1106	NA	NA	NA	NA	NA	NA	NA	NA	NA	NA	NA	NA
40561.88542	0	2.95	4.02	1.1086	0.1082	NA	NA	NA	NA	NA	NA	NA	NA	NA	NA	NA	NA
40561.90625	0	2.85	4.07	1.1761	0.0337	NA	NA	NA	NA	NA	NA	NA	NA	NA	NA	NA	NA
40561.92708	0	2.79	4.03	1.2224	0	NA	NA	NA	NA	NA	NA	NA	NA	NA	NA	NA	NA
40561.94792	0	2.71	4.05	1.2555	0	NA	NA	NA	NA	NA	NA	NA	NA	NA	NA	NA	NA
40561.96875	0	2.7	4.03	1.2584	0	NA	NA	NA	NA	NA	NA	NA	NA	NA	NA	NA	NA
40561.98958	0	2.68	4.01	1.2549	0	NA	NA	NA	NA	NA	NA	NA	NA	NA	NA	NA	NA
40562.01042	0	2.56	3.95	1.258	0	NA	NA	NA	NA	NA	NA	NA	NA	NA	NA	NA	NA
40562.03125	0	2.07	3.87	1.2648	0	NA	NA	NA	NA	NA	NA	NA	NA	NA	NA	NA	NA
40562.05208	0	1.86	3.75	1.26	0	NA	NA	NA	NA	NA	NA	NA	NA	NA	NA	NA	NA
40562.07292	0	1.93	3.73	1.26	0	NA	NA	NA	NA	NA	NA	NA	NA	NA	NA	NA	NA
40562.09375	0	1.91	3.75	1.26	0	NA	NA	NA	NA	NA	NA	NA	NA	NA	NA	NA	NA
40562.11458	0	1.85	3.73	1.26	0	NA	NA	NA	NA	NA	NA	NA	NA	NA	NA	NA	NA
40562.13542	0	1.78	3.67	1.2671	0	NA	NA	NA	NA	NA	NA	NA	NA	NA	NA	NA	NA
40562.15625	0	1.68	3.63	1.2671	0	NA	NA	NA	NA	NA	NA	NA	NA	NA	NA	NA	NA
40562.17708	0	1.66	3.64	1.2671	0	NA	NA	NA	NA	NA	NA	NA	NA	NA	NA	NA	NA
40562.19792	0	1.65	3.57	1.2671	0	NA	NA	NA	NA	NA	NA	NA	NA	NA	NA	NA	NA
40562.21875	0	1.65	3.59	1.2671	0	NA	NA	NA	NA	NA	NA	NA	NA	NA	NA	NA	NA
40562.23958	0	1.66	3.6	1.2671	0	NA	NA	NA	NA	NA	NA	NA	NA	NA	NA	NA	NA
40562.26042	0	1.72	3.59	1.2373	0	NA	NA	NA	NA	NA	NA	NA	NA	NA	NA	NA	NA
40562.28125	0	1.82	3.65	1.2177	0	NA	NA	NA	NA	NA	NA	NA	NA	NA	NA	NA	NA
40562.30208	0	1.96	3.81	1.1943	0	NA	NA	NA	NA	NA	NA	NA	NA	NA	NA	NA	NA
40562.32292	0	2.07	4	0.75	0.4203	NA	NA	NA	NA	NA	NA	NA	NA	NA	NA	NA	NA
40562.34375	0	2.3	4.46	0.0414	1.1495	NA	NA	NA	NA	NA	NA	NA	NA	NA	NA	NA	NA
40562.36458	0	2.51	4.73	-0.2412	1.4511	NA	NA	NA	NA	NA	NA	NA	NA	NA	NA	NA	NA
40562.38542	0	2.73	4.82	-0.17	1.4	NA	NA	NA	NA	NA	NA	NA	NA	NA	NA	NA	NA
40562.40625	0	2.88	4.95	-0.24	1.4842	NA	NA	NA	NA	NA	NA	NA	NA	NA	NA	NA	NA
40562.42708	0	3.05	5.25	-1.44	2.7002	NA	NA	NA	NA	NA	NA	NA	NA	NA	NA	NA	NA
40562.44792	0	3.23	5.38	-0.87	2.1472	NA	NA	NA	NA	NA	NA	NA	NA	NA	NA	NA	NA
40562.46875	0	3.5	5.79	-2.23	3.5322	NA	NA	NA	NA	NA	NA	NA	NA	NA	NA	NA	NA
40562.48958	0	3.47	5.82	-0.51	1.811	NA	NA	NA	NA	NA	NA	NA	NA	NA	NA	NA	NA
40562.51042	0	3.53	5.56	-0.51	1.8176	NA	NA	NA	NA	NA	NA	NA	NA	NA	NA	NA	NA
40562.53125	0	3.44	5.25	0.3	1.0011	NA	NA	NA	NA	NA	NA	NA	NA	NA	NA	NA	NA
40562.55208	0	3.36	5.09	0.69	0.6055	NA	NA	NA	NA	NA	NA	NA	NA	NA	NA	NA	NA
40562.57292	0	3.4	5.06	0.7458	0.5545	NA	NA	NA	NA	NA	NA	NA	NA	NA	NA	NA	NA
40562.59375	0	3.39	4.88	0.49	0.8109	NA	NA	NA	NA	NA	NA	NA	NA	NA	NA	NA	NA
40562.61458	0	3.28	4.73	0.56	0.7325	NA	NA	NA	NA	NA	NA	NA	NA	NA	NA	NA	NA
40562.63542	0	3.2	4.54	1.0437	0.2432	NA	NA	NA	NA	NA	NA	NA	NA	NA	NA	NA	NA
40562.65625	0	3.13	4.41	1.1017	0.1804	NA	NA	NA	NA	NA	NA	NA	NA	NA	NA	NA	NA
40562.67708	0	3.1	4.36	1.1443	0.1365	NA	NA	NA	NA	NA	NA	NA	NA	NA	NA	NA	NA
40562.69792	0	3.05	4.35	1.129	0.1488	NA	NA	NA	NA	NA	NA	NA	NA	NA	NA	NA	NA
40562.71875	0	2.99	4.34	1.1073	0.1665	NA	NA	NA	NA	NA	NA	NA	NA	NA	NA	NA	NA
40562.73958	0	2.97	4.32	1.1073	0.1661	NA	NA	NA	NA	NA	NA	NA	NA	NA	NA	NA	NA
40562.76042	0.2	2.87	4.26	1.1761	0.0899	NA	NA	NA	NA	NA	NA	NA	NA	NA	NA	NA	NA
40562.78125	0.2	2.71	4.17	1.2555	0	NA	NA	NA	NA	NA	NA	NA	NA	NA	NA	NA	NA
40562.80208	0	2.69	4.11	1.2549	0	NA	NA	NA	NA	NA	NA	NA	NA	NA	NA	NA	NA
40562.82292	0.2	2.67	4.07	1.2343	0.0182	NA	NA	NA	NA	NA	NA	NA	NA	NA	NA	NA	NA
40562.84375	0	2.65	4.02	1.2343	0.0178	NA	NA	NA	NA	NA	NA	NA	NA	NA	NA	NA	NA
40562.86458	0.2	2.63	3.98	1.2539	0	NA	NA	NA	NA	NA	NA	NA	NA	NA	NA	NA	NA
40562.88542	0.2	2.59	3.92	1.258	0	NA	NA	NA	NA	NA	NA	NA	NA	NA	NA	NA	NA
40562.90625	0.2	2.6	3.92	1.2555	0	NA	NA	NA	NA	NA	NA	NA	NA	NA	NA	NA	NA
40562.92708	0.4	2.6	3.9	1.2555	0	NA	NA	NA	NA	NA	NA	NA	NA	NA	NA	NA	NA
40562.94792	0.4	2.59	3.89	1.258	0	NA	NA	NA	NA	NA	NA	NA	NA	NA	NA	NA	NA
40562.96875	0.2	2.51	3.83	1.2471	4.00E-04	NA	NA	NA	NA	NA	NA	NA	NA	NA	NA	NA	NA
40562.98958	0.4	2.45	3.76	1.2595	0	NA	NA	NA	NA	NA	NA	NA	NA	NA	NA	NA	NA
40563.01042	0.4	2.39	3.7	1.2584	0	NA	NA	NA	NA	NA	NA	NA	NA	NA	NA	NA	NA
40563.03125	0.2	2.34	3.71	1.2652	0	NA	NA	NA	NA	NA	NA	NA	NA	NA	NA	NA	NA
40563.05208	0.4	2.33	3.71	1.2652	0	NA	NA	NA	NA	NA	NA	NA	NA	NA	NA	NA	NA
40563.07292	0.2	2.28	3.67	1.2652	0	NA	NA	NA	NA	NA	NA	NA	NA	NA	NA	NA	NA
40563.09375	0.2	2.23	3.62	1.2648	0	NA	NA	NA	NA	NA	NA	NA	NA	NA	NA	NA	NA
40563.11458	0.2	2.25	3.63	1.2648	0	NA	NA	NA	NA	NA	NA	NA	NA	NA	NA	NA	NA
40563.13542	0.2	2.33	3.66	1.2652	0	NA	NA	NA	NA	NA	NA	NA	NA	NA	NA	NA	NA
40563.15625	0	2.38	3.59	1.2584	0	NA	NA	NA	NA	NA	NA	NA	NA	NA	NA	NA	NA
40563.17708	0.2	2.29	3.44	1.2652	0	NA	NA	NA	NA	NA	NA	NA	NA	NA	NA	NA	NA
40563.19792	0	2.23	3.43	1.2479	0	NA	NA	NA	NA	NA	NA	NA	NA	NA	NA	NA	NA
40563.21875	0.2	2.19	3.42	1.2509	0	NA	NA	NA	NA	NA	NA	NA	NA	NA	NA	NA	NA
40563.23958	0.2	2.1	3.4	1.254	0	NA	NA	NA	NA	NA	NA	NA	NA	NA	NA	NA	NA
40563.26042	0	2.03	3.36	1.2311	0	NA	NA	NA	NA	NA	NA	NA	NA	NA	NA	NA	NA
40563.28125	0.2	1.82	3.28	1.2411	0	NA	NA	NA	NA	NA	NA	NA	NA	NA	NA	NA	NA
40563.30208	0.2	1.75	3.23	1.2469	0	NA	NA	NA	NA	NA	NA	NA	NA	NA	NA	NA	NA
40563.32292	0.2	1.8	3.28	1.2469	0	NA	NA	NA	NA	NA	NA	NA	NA	NA	NA	NA	NA
40563.34375	0	1.6	3.33	0.4759	0.7149	NA	NA	NA	NA	NA	NA	NA	NA	NA	NA	NA	NA
40563.36458	0	1.58	3.66	-0.4046	1.5949	NA	NA	NA	NA	NA	NA	NA	NA	NA	NA	NA	NA
40563.38542	0	1.85	4.01	-1.36	2.5751	NA	NA	NA	NA	NA	NA	NA	NA	NA	NA	NA	NA
40563.40625	0	2.1	4.23	-0.496	1.7344	NA	NA	NA	NA	NA	NA	NA	NA	NA	NA	NA	NA
40563.42708	0	2.45	4.52	-0.6873	1.9581	NA	NA	NA	NA	NA	NA	NA	NA	NA	NA	NA	NA
40563.44792	0	2.89	5.08	-0.01	1.3217	NA	NA	NA	NA	NA	NA	NA	NA	NA	NA	NA	NA
40563.46875	0	3.22	5.35	-0.43	1.7732	NA	NA	NA	NA	NA	NA	NA	NA	NA	NA	NA	NA
40563.48958	0	3.3	5.12	-0.4495	1.8014	NA	NA	NA	NA	NA	NA	NA	NA	NA	NA	NA	NA
40563.51042	0	3.24	4.78	-0.1176	1.4654	NA	NA	NA	NA	NA	NA	NA	NA	NA	NA	NA	NA
40563.53125	0	3.1	4.32	0.3571	0.9792	NA	NA	NA	NA	NA	NA	NA	NA	NA	NA	NA	NA
40563.55208	0	2.86	4	0.52	0.7957	NA	NA	NA	NA	NA	NA	NA	NA	NA	NA	NA	NA
40563.57292	0	2.67	3.81	0.807	0.4927	NA	NA	NA	NA	NA	NA	NA	NA	NA	NA	NA	NA
40563.59375	0	2.56	3.83	0.8182	0.4729	NA	NA	NA	NA	NA	NA	NA	NA	NA	NA	NA	NA
40563.61458	0.2	2.29	3.68	1.2195	0.0485	NA	NA	NA	NA	NA	NA	NA	NA	NA	NA	NA	NA
40563.63542	0	1.82	3.4	1.2469	0	NA	NA	NA	NA	NA	NA	NA	NA	NA	NA	NA	NA
40563.65625	0.2	1.6	3.22	1.2413	0	NA	NA	NA	NA	NA	NA	NA	NA	NA	NA	NA	NA
40563.67708	0.2	1.2	2.98	1.1309	0.0443	NA	NA	NA	NA	NA	NA	NA	NA	NA	NA	NA	NA
40563.69792	0.2	1.16	2.92	1.1309	0.042	NA	NA	NA	NA	NA	NA	NA	NA	NA	NA	NA	NA
40563.71875	0.2	1.04	2.81	1.1217	0.0419	NA	NA	NA	NA	NA	NA	NA	NA	NA	NA	NA	NA
40563.73958	0.2	0.99	2.77	1.1217	0.0387	NA	NA	NA	NA	NA	NA	NA	NA	NA	NA	NA	NA
40563.76042	0.2	0.74	2.59	1.0695	0.0704	NA	NA	NA	NA	NA	NA	NA	NA	NA	NA	NA	NA
40563.78125	0.2	0.45	2.45	1.0549	0.0612	NA	NA	NA	NA	NA	NA	NA	NA	NA	NA	NA	NA
40563.80208	0	0.41	2.44	1.0549	0.0589	NA	NA	NA	NA	NA	NA	NA	NA	NA	NA	NA	NA
40563.82292	0.2	0.29	2.44	1.0549	0.0498	NA	NA	NA	NA	NA	NA	NA	NA	NA	NA	NA	NA
40563.84375	0.2	0.08	2.29	0.99	0.098	NA	NA	NA	NA	NA	NA	NA	NA	NA	NA	NA	NA
40563.86458	0	0.07	2.2	0.99	0.0982	NA	NA	NA	NA	NA	NA	NA	NA	NA	NA	NA	NA
40563.88542	0	0.1	2.15	0.99	0.1018	NA	NA	NA	NA	NA	NA	NA	NA	NA	NA	NA	NA
40563.90625	0	0.12	2.13	0.99	0.1046	NA	NA	NA	NA	NA	NA	NA	NA	NA	NA	NA	NA
40563.92708	0	0.17	2.11	0.99	0.11	NA	NA	NA	NA	NA	NA	NA	NA	NA	NA	NA	NA
40563.94792	0	0.16	2.09	0.99	0.1102	NA	NA	NA	NA	NA	NA	NA	NA	NA	NA	NA	NA
40563.96875	0	0.17	2.06	0.99	0.1121	NA	NA	NA	NA	NA	NA	NA	NA	NA	NA	NA	NA
40563.98958	0	0.32	2.02	1.0549	0.0612	NA	NA	NA	NA	NA	NA	NA	NA	NA	NA	NA	NA
40564.01042	0	0.34	1.94	1.0549	0.064	NA	NA	NA	NA	NA	NA	NA	NA	NA	NA	NA	NA
40564.03125	0	0.24	1.89	1.1	0.0114	NA	NA	NA	NA	NA	NA	NA	NA	NA	NA	NA	NA
40564.05208	0	0.18	1.85	0.98	0.1274	NA	NA	NA	NA	NA	NA	NA	NA	NA	NA	NA	NA
40564.07292	0	0.14	1.81	2.71	0	NA	NA	NA	NA	NA	NA	NA	NA	NA	NA	NA	NA
40564.09375	0	0.21	1.81	1.0549	0.0572	NA	NA	NA	NA	NA	NA	NA	NA	NA	NA	NA	NA
40564.11458	0	0.41	1.8	1.74	0	NA	NA	NA	NA	NA	NA	NA	NA	NA	NA	NA	NA
40564.13542	0	0.43	1.75	1.31	0	NA	NA	NA	NA	NA	NA	NA	NA	NA	NA	NA	NA
40564.15625	0	0.33	1.68	1.0549	0.0709	NA	NA	NA	NA	NA	NA	NA	NA	NA	NA	NA	NA
40564.17708	0	0.31	1.66	1.93	0	NA	NA	NA	NA	NA	NA	NA	NA	NA	NA	NA	NA
40564.19792	0	0.34	1.61	1.43	0	NA	NA	NA	NA	NA	NA	NA	NA	NA	NA	NA	NA
40564.21875	0	0.26	1.53	1.07	0.0531	NA	NA	NA	NA	NA	NA	NA	NA	NA	NA	NA	NA
40564.23958	0	0.18	1.45	0.75	0.3672	NA	NA	NA	NA	NA	NA	NA	NA	NA	NA	NA	NA
40564.26042	0	0.14	1.37	0.93	0.1848	NA	NA	NA	NA	NA	NA	NA	NA	NA	NA	NA	NA
40564.28125	0	0.02	1.34	0.8	0.3056	NA	NA	NA	NA	NA	NA	NA	NA	NA	NA	NA	NA
40564.30208	0	0.03	1.43	0.31	0.7975	NA	NA	NA	NA	NA	NA	NA	NA	NA	NA	NA	NA
40564.32292	0	0.31	1.49	-0.8119	1.9448	NA	NA	NA	NA	NA	NA	NA	NA	NA	NA	NA	NA
40564.34375	0	0.76	1.53	-0.9217	2.0954	NA	NA	NA	NA	NA	NA	NA	NA	NA	NA	NA	NA
40564.36458	0	1.14	1.67	-0.78	1.9887	NA	NA	NA	NA	NA	NA	NA	NA	NA	NA	NA	NA
40564.38542	0	1.62	1.89	-1.24	2.4934	NA	NA	NA	NA	NA	NA	NA	NA	NA	NA	NA	NA
40564.40625	0	1.65	2.05	-0.76	2.0174	NA	NA	NA	NA	NA	NA	NA	NA	NA	NA	NA	NA
40564.42708	0	2.05	2.77	-0.89	2.1855	NA	NA	NA	NA	NA	NA	NA	NA	NA	NA	NA	NA
40564.44792	0	2.76	3.33	-0.81	2.1734	NA	NA	NA	NA	NA	NA	NA	NA	NA	NA	NA	NA
40564.46875	0	2.61	2.76	-0.98	2.3305	NA	NA	NA	NA	NA	NA	NA	NA	NA	NA	NA	NA
40564.48958	0	2.77	2.89	-0.93	2.297	NA	NA	NA	NA	NA	NA	NA	NA	NA	NA	NA	NA
40564.51042	0	2.49	2.78	-0.54	1.8818	NA	NA	NA	NA	NA	NA	NA	NA	NA	NA	NA	NA
40564.53125	0	2.54	2.79	-0.37	1.7178	NA	NA	NA	NA	NA	NA	NA	NA	NA	NA	NA	NA
40564.55208	0	2.47	2.71	-0.47	1.8125	NA	NA	NA	NA	NA	NA	NA	NA	NA	NA	NA	NA
40564.57292	0	2.27	2.42	-0.464	1.7889	NA	NA	NA	NA	NA	NA	NA	NA	NA	NA	NA	NA
40564.59375	0	2.03	2.25	-0.195	1.4987	NA	NA	NA	NA	NA	NA	NA	NA	NA	NA	NA	NA
40564.61458	0	1.77	2.03	0.37	0.9107	NA	NA	NA	NA	NA	NA	NA	NA	NA	NA	NA	NA
40564.63542	0	1.33	1.74	0.69	0.5514	NA	NA	NA	NA	NA	NA	NA	NA	NA	NA	NA	NA
40564.65625	0	0.99	1.48	0.99	0.2216	NA	NA	NA	NA	NA	NA	NA	NA	NA	NA	NA	NA
40564.67708	0	0.85	1.47	1.32	0	NA	NA	NA	NA	NA	NA	NA	NA	NA	NA	NA	NA
40564.69792	0	0.66	1.53	1.96	0	NA	NA	NA	NA	NA	NA	NA	NA	NA	NA	NA	NA
40564.71875	0	0.43	1.39	1.45	0	NA	NA	NA	NA	NA	NA	NA	NA	NA	NA	NA	NA
40564.73958	0	0.35	1.26	1.61	0	NA	NA	NA	NA	NA	NA	NA	NA	NA	NA	NA	NA
40564.76042	0	0.18	1.2	1.21	0	NA	NA	NA	NA	NA	NA	NA	NA	NA	NA	NA	NA
40564.78125	0	0	1.13	1.38	0	NA	NA	NA	NA	NA	NA	NA	NA	NA	NA	NA	NA
40564.80208	0	-0.13	1.08	1.57	0	NA	NA	NA	NA	NA	NA	NA	NA	NA	NA	NA	NA
40564.82292	0	0	1.03	1.66	0	NA	NA	NA	NA	NA	NA	NA	NA	NA	NA	NA	NA
40564.84375	0	0.39	1.01	1.23	0	NA	NA	NA	NA	NA	NA	NA	NA	NA	NA	NA	NA
40564.86458	0	0.6	0.99	0.93	0.2577	NA	NA	NA	NA	NA	NA	NA	NA	NA	NA	NA	NA
40564.88542	0	0.45	0.97	1.14	0.0353	NA	NA	NA	NA	NA	NA	NA	NA	NA	NA	NA	NA
40564.90625	0	0.33	0.92	1.13	0.0356	NA	NA	NA	NA	NA	NA	NA	NA	NA	NA	NA	NA
40564.92708	0	0.26	0.94	1.68	0	NA	NA	NA	NA	NA	NA	NA	NA	NA	NA	NA	NA
40564.94792	0	0.26	0.86	1.35	0	NA	NA	NA	NA	NA	NA	NA	NA	NA	NA	NA	NA
40564.96875	0	0.22	0.8	1.58	0	NA	NA	NA	NA	NA	NA	NA	NA	NA	NA	NA	NA
40564.98958	0	0.13	0.67	1.32	0	NA	NA	NA	NA	NA	NA	NA	NA	NA	NA	NA	NA
40565.01042	0	-0.07	0.48	1.21	0	NA	NA	NA	NA	NA	NA	NA	NA	NA	NA	NA	NA
40565.03125	0	-0.23	0.36	1.2	0	NA	NA	NA	NA	NA	NA	NA	NA	NA	NA	NA	NA
40565.05208	0	-0.51	0.27	1.06	0.0386	NA	NA	NA	NA	NA	NA	NA	NA	NA	NA	NA	NA
40565.07292	0	-0.9	0.2	0.9277	0.1379	NA	NA	NA	NA	NA	NA	NA	NA	NA	NA	NA	NA
40565.09375	0	-0.66	0.11	1.61	0	NA	NA	NA	NA	NA	NA	NA	NA	NA	NA	NA	NA
40565.11458	0	-1.33	-0.2	0.8895	0.1411	NA	NA	NA	NA	NA	NA	NA	NA	NA	NA	NA	NA
40565.13542	0	-1.97	-0.48	0.9	0.0775	NA	NA	NA	NA	NA	NA	NA	NA	NA	NA	NA	NA
40565.15625	0	-1.74	-0.49	1.48	0	NA	NA	NA	NA	NA	NA	NA	NA	NA	NA	NA	NA
40565.17708	0	-1.38	-0.38	2	0	NA	NA	NA	NA	NA	NA	NA	NA	NA	NA	NA	NA
40565.19792	0	-1.29	-0.3	0.9	0.1379	NA	NA	NA	NA	NA	NA	NA	NA	NA	NA	NA	NA
40565.21875	0	-1.17	-0.3	1.13	0	NA	NA	NA	NA	NA	NA	NA	NA	NA	NA	NA	NA
40565.23958	0	-1.19	-0.45	0.92	0.1284	NA	NA	NA	NA	NA	NA	NA	NA	NA	NA	NA	NA
40565.26042	0	-1.38	-0.67	1.03	0.0031	NA	NA	NA	NA	NA	NA	NA	NA	NA	NA	NA	NA
40565.28125	0	-1.42	-0.69	0.82	0.2106	NA	NA	NA	NA	NA	NA	NA	NA	NA	NA	NA	NA
40565.30208	0	-0.89	-0.15	-0.1346	1.2121	NA	NA	NA	NA	NA	NA	NA	NA	NA	NA	NA	NA
40565.32292	0	-0.54	0.32	-0.2345	1.3439	NA	NA	NA	NA	NA	NA	NA	NA	NA	NA	NA	NA
40565.34375	0	-0.28	0.6	0.19	0.9436	NA	NA	NA	NA	NA	NA	NA	NA	NA	NA	NA	NA
40565.36458	0	-0.14	0.75	-0.53	1.6772	NA	NA	NA	NA	NA	NA	NA	NA	NA	NA	NA	NA
40565.38542	0	0.08	0.91	-0.24	1.4082	NA	NA	NA	NA	NA	NA	NA	NA	NA	NA	NA	NA
40565.40625	0	0.35	1.13	-1.03	2.224	NA	NA	NA	NA	NA	NA	NA	NA	NA	NA	NA	NA
40565.42708	0	0.59	1.34	-0.59	1.8073	NA	NA	NA	NA	NA	NA	NA	NA	NA	NA	NA	NA
40565.44792	0	1.43	1.8	-0.71	2.0074	NA	NA	NA	NA	NA	NA	NA	NA	NA	NA	NA	NA
40565.46875	0	1.45	1.78	-0.87	2.1705	NA	NA	NA	NA	NA	NA	NA	NA	NA	NA	NA	NA
40565.48958	0	1.37	1.79	-1.56	2.8541	NA	NA	NA	NA	NA	NA	NA	NA	NA	NA	NA	NA
40565.51042	0	1.59	2.14	-0.87	2.1863	NA	NA	NA	NA	NA	NA	NA	NA	NA	NA	NA	NA
40565.53125	0	1.47	2.16	-0.2	1.5005	NA	NA	NA	NA	NA	NA	NA	NA	NA	NA	NA	NA
40565.55208	0	1.51	2.13	-0.85	2.1501	NA	NA	NA	NA	NA	NA	NA	NA	NA	NA	NA	NA
40565.57292	0	1.39	1.97	-0.63	1.9144	NA	NA	NA	NA	NA	NA	NA	NA	NA	NA	NA	NA
40565.59375	0	1.16	1.73	-0.41	1.6685	NA	NA	NA	NA	NA	NA	NA	NA	NA	NA	NA	NA
40565.61458	0	0.95	1.48	0.22	1.0148	NA	NA	NA	NA	NA	NA	NA	NA	NA	NA	NA	NA
40565.63542	0	0.74	1.28	0.91	0.3014	NA	NA	NA	NA	NA	NA	NA	NA	NA	NA	NA	NA
40565.65625	0	0.6	1.17	0.9	0.2946	NA	NA	NA	NA	NA	NA	NA	NA	NA	NA	NA	NA
40565.67708	0	0.5	1.09	0.95	0.2315	NA	NA	NA	NA	NA	NA	NA	NA	NA	NA	NA	NA
40565.69792	0	0.26	0.98	1.88	0	NA	NA	NA	NA	NA	NA	NA	NA	NA	NA	NA	NA
40565.71875	0	-0.24	0.74	1.31	0	NA	NA	NA	NA	NA	NA	NA	NA	NA	NA	NA	NA
40565.73958	0	-1.41	0.09	0.46	0.5444	NA	NA	NA	NA	NA	NA	NA	NA	NA	NA	NA	NA
40565.76042	0	-2.41	-0.46	0.6352	0.2841	NA	NA	NA	NA	NA	NA	NA	NA	NA	NA	NA	NA
40565.78125	0	-2.87	-0.78	0.5452	0.3347	NA	NA	NA	NA	NA	NA	NA	NA	NA	NA	NA	NA
40565.80208	0	-3.2	-1.02	0.5136	0.3377	NA	NA	NA	NA	NA	NA	NA	NA	NA	NA	NA	NA
40565.82292	0	-3.65	-1.28	0.5216	0.2927	NA	NA	NA	NA	NA	NA	NA	NA	NA	NA	NA	NA
40565.84375	0	-3.35	-1.21	0.5136	0.3205	NA	NA	NA	NA	NA	NA	NA	NA	NA	NA	NA	NA
40565.86458	0	-3.54	-1.35	0.515	0.3019	NA	NA	NA	NA	NA	NA	NA	NA	NA	NA	NA	NA
40565.88542	0	-3.54	-1.4	0.515	0.2991	NA	NA	NA	NA	NA	NA	NA	NA	NA	NA	NA	NA
40565.90625	0	-3.67	-1.52	0.47	0.3316	NA	NA	NA	NA	NA	NA	NA	NA	NA	NA	NA	NA
40565.92708	0	-3.59	-1.56	0.79	0.0147	NA	NA	NA	NA	NA	NA	NA	NA	NA	NA	NA	NA
40565.94792	0	-3.77	-1.66	1.94	0	NA	NA	NA	NA	NA	NA	NA	NA	NA	NA	NA	NA
40565.96875	0	-3.8	-1.68	1.6	0	NA	NA	NA	NA	NA	NA	NA	NA	NA	NA	NA	NA
40565.98958	0	-3.45	-1.59	2.13	0	NA	NA	NA	NA	NA	NA	NA	NA	NA	NA	NA	NA
40566.01042	0	-3.51	-1.63	1.08	0	NA	NA	NA	NA	NA	NA	NA	NA	NA	NA	NA	NA
40566.03125	0	-3.95	-1.82	1.08	0	NA	NA	NA	NA	NA	NA	NA	NA	NA	NA	NA	NA
40566.05208	0	-4.03	-1.9	1.72	0	NA	NA	NA	NA	NA	NA	NA	NA	NA	NA	NA	NA
40566.07292	0	-4.78	-2.11	0.3026	0.3987	NA	NA	NA	NA	NA	NA	NA	NA	NA	NA	NA	NA
40566.09375	0	-5.8	-2.44	0.6941	0	NA	NA	NA	NA	NA	NA	NA	NA	NA	NA	NA	NA
40566.11458	0	-5.98	-2.7	0.6044	0.013	NA	NA	NA	NA	NA	NA	NA	NA	NA	NA	NA	NA
40566.13542	0	-6.55	-2.89	1.37	0	NA	NA	NA	NA	NA	NA	NA	NA	NA	NA	NA	NA
40566.15625	0	-7.46	-3.06	1.93	0	NA	NA	NA	NA	NA	NA	NA	NA	NA	NA	NA	NA
40566.17708	0	-6.95	-2.98	1.37	0	NA	NA	NA	NA	NA	NA	NA	NA	NA	NA	NA	NA
40566.19792	0	-7.09	-3.02	1.93	0	NA	NA	NA	NA	NA	NA	NA	NA	NA	NA	NA	NA
40566.21875	0	-6.76	-3.02	1.37	0	NA	NA	NA	NA	NA	NA	NA	NA	NA	NA	NA	NA
40566.23958	0	-6.5	-2.97	1.4575	0	NA	NA	NA	NA	NA	NA	NA	NA	NA	NA	NA	NA
40566.26042	0	-6.92	-3.03	1.37	0	NA	NA	NA	NA	NA	NA	NA	NA	NA	NA	NA	NA
40566.28125	0	-6.71	-2.9	0.74	0	NA	NA	NA	NA	NA	NA	NA	NA	NA	NA	NA	NA
40566.30208	0	-5.46	-2.36	0.4	0.2297	NA	NA	NA	NA	NA	NA	NA	NA	NA	NA	NA	NA
40566.32292	0	-4.16	-1.6	0.04	0.6721	NA	NA	NA	NA	NA	NA	NA	NA	NA	NA	NA	NA
40566.34375	0	-3.26	-1.1	-0.3	1.0709	NA	NA	NA	NA	NA	NA	NA	NA	NA	NA	NA	NA
40566.36458	0	-3.1	-0.87	-0.46	1.2391	NA	NA	NA	NA	NA	NA	NA	NA	NA	NA	NA	NA
40566.38542	0	-2.11	-0.38	-1.52	2.3667	NA	NA	NA	NA	NA	NA	NA	NA	NA	NA	NA	NA
40566.40625	0	-1.11	0.14	-1.77	2.6872	NA	NA	NA	NA	NA	NA	NA	NA	NA	NA	NA	NA
40566.42708	0	-0.5	0.49	-1.83	2.79	NA	NA	NA	NA	NA	NA	NA	NA	NA	NA	NA	NA
40566.44792	0	-0.37	0.46	-2.14	3.1062	NA	NA	NA	NA	NA	NA	NA	NA	NA	NA	NA	NA
40566.46875	0	0.19	0.48	-1.77	2.7757	NA	NA	NA	NA	NA	NA	NA	NA	NA	NA	NA	NA
40566.48958	0	0.62	0.61	-1.95	2.9854	NA	NA	NA	NA	NA	NA	NA	NA	NA	NA	NA	NA
40566.51042	0	0.64	0.69	-1.25	2.283	NA	NA	NA	NA	NA	NA	NA	NA	NA	NA	NA	NA
40566.53125	0	1.01	0.74	-2.15	3.208	NA	NA	NA	NA	NA	NA	NA	NA	NA	NA	NA	NA
40566.55208	0	1.05	0.64	-1.05	2.1071	NA	NA	NA	NA	NA	NA	NA	NA	NA	NA	NA	NA
40566.57292	0	0.74	0.35	-0.92	1.9487	NA	NA	NA	NA	NA	NA	NA	NA	NA	NA	NA	NA
40566.59375	0	0.48	0.11	-0.38	1.3845	NA	NA	NA	NA	NA	NA	NA	NA	NA	NA	NA	NA
40566.61458	0	-0.13	-0.19	-0.5926	1.5469	NA	NA	NA	NA	NA	NA	NA	NA	NA	NA	NA	NA
40566.63542	0	-1.28	-0.61	0.21	0.6564	NA	NA	NA	NA	NA	NA	NA	NA	NA	NA	NA	NA
40566.65625	0	-3.41	-1.42	0.4861	0.2312	NA	NA	NA	NA	NA	NA	NA	NA	NA	NA	NA	NA
40566.67708	0	-4.34	-2.05	0.3275	0.3277	NA	NA	NA	NA	NA	NA	NA	NA	NA	NA	NA	NA
40566.69792	0	-4.28	-2.2	0.3368	0.3194	NA	NA	NA	NA	NA	NA	NA	NA	NA	NA	NA	NA
40566.71875	0	-4.35	-2.21	0.3275	0.3218	NA	NA	NA	NA	NA	NA	NA	NA	NA	NA	NA	NA
40566.73958	0	-2.73	-1.55	0.74	0.0102	NA	NA	NA	NA	NA	NA	NA	NA	NA	NA	NA	NA
40566.76042	0	-1.73	-0.85	0.57	0.2445	NA	NA	NA	NA	NA	NA	NA	NA	NA	NA	NA	NA
40566.78125	0	-1.79	-0.76	0.56	0.247	NA	NA	NA	NA	NA	NA	NA	NA	NA	NA	NA	NA
40566.80208	0	-1.35	-0.59	0.49	0.3439	NA	NA	NA	NA	NA	NA	NA	NA	NA	NA	NA	NA
40566.82292	0	-1.09	-0.38	0.32	0.5284	NA	NA	NA	NA	NA	NA	NA	NA	NA	NA	NA	NA
40566.84375	0	-1.02	-0.29	0.91	0	NA	NA	NA	NA	NA	NA	NA	NA	NA	NA	NA	NA
40566.86458	0	-1.18	-0.31	0.36	0.4752	NA	NA	NA	NA	NA	NA	NA	NA	NA	NA	NA	NA
40566.88542	0	-1.51	-0.37	0.4	0.4093	NA	NA	NA	NA	NA	NA	NA	NA	NA	NA	NA	NA
40566.90625	0	-1.54	-0.27	0.39	0.4138	NA	NA	NA	NA	NA	NA	NA	NA	NA	NA	NA	NA
40566.92708	0	-1.59	-0.24	0.15	0.6471	NA	NA	NA	NA	NA	NA	NA	NA	NA	NA	NA	NA
40566.94792	0	-1.52	-0.24	0.43	0.3684	NA	NA	NA	NA	NA	NA	NA	NA	NA	NA	NA	NA
40566.96875	0	-1.26	-0.19	0.37	0.4424	NA	NA	NA	NA	NA	NA	NA	NA	NA	NA	NA	NA
40566.98958	0	-1.17	-0.21	0.52	0.2949	NA	NA	NA	NA	NA	NA	NA	NA	NA	NA	NA	NA
40567.01042	0	-0.92	-0.18	0.32	0.5082	NA	NA	NA	NA	NA	NA	NA	NA	NA	NA	NA	NA
40567.03125	0	-0.87	-0.17	0.43	0.398	NA	NA	NA	NA	NA	NA	NA	NA	NA	NA	NA	NA
40567.05208	0	-0.87	-0.17	0.33	0.4944	NA	NA	NA	NA	NA	NA	NA	NA	NA	NA	NA	NA
40567.07292	0	-1.07	-0.21	0.42	0.3875	NA	NA	NA	NA	NA	NA	NA	NA	NA	NA	NA	NA
40567.09375	0	-1.08	-0.17	0.9079	0	NA	NA	NA	NA	NA	NA	NA	NA	NA	NA	NA	NA
40567.11458	0	-1.19	-0.13	1.38	0	NA	NA	NA	NA	NA	NA	NA	NA	NA	NA	NA	NA
40567.13542	0	-1.53	-0.29	0.97	0	NA	NA	NA	NA	NA	NA	NA	NA	NA	NA	NA	NA
40567.15625	0	-1.57	-0.28	0.8674	0	NA	NA	NA	NA	NA	NA	NA	NA	NA	NA	NA	NA
40567.17708	0	-1.54	-0.2	0.58	0.1787	NA	NA	NA	NA	NA	NA	NA	NA	NA	NA	NA	NA
40567.19792	0	-1.63	-0.16	0.8674	0	NA	NA	NA	NA	NA	NA	NA	NA	NA	NA	NA	NA
40567.21875	0	-1.75	-0.22	0.862	0	NA	NA	NA	NA	NA	NA	NA	NA	NA	NA	NA	NA
40567.23958	0	-1.73	-0.23	0.862	0	NA	NA	NA	NA	NA	NA	NA	NA	NA	NA	NA	NA
40567.26042	0	-2.02	-0.33	0.8447	0	NA	NA	NA	NA	NA	NA	NA	NA	NA	NA	NA	NA
40567.28125	0	-2.09	-0.37	0.7819	0	NA	NA	NA	NA	NA	NA	NA	NA	NA	NA	NA	NA
40567.30208	0	-1.85	-0.18	-0.2388	0.9549	NA	NA	NA	NA	NA	NA	NA	NA	NA	NA	NA	NA
40567.32292	0	-1.32	0.26	-0.4	1.1446	NA	NA	NA	NA	NA	NA	NA	NA	NA	NA	NA	NA
40567.34375	0.2	-0.49	0.47	-0.93	1.7222	NA	NA	NA	NA	NA	NA	NA	NA	NA	NA	NA	NA
40567.36458	0	0.14	0.73	-2.3	3.128	NA	NA	NA	NA	NA	NA	NA	NA	NA	NA	NA	NA
40567.38542	0	-0.29	0.79	-2.12	2.9162	NA	NA	NA	NA	NA	NA	NA	NA	NA	NA	NA	NA
40567.40625	0	-0.11	0.9	-1.3847	2.1878	NA	NA	NA	NA	NA	NA	NA	NA	NA	NA	NA	NA
40567.42708	0	0.2	0.89	-1.1154	1.9336	NA	NA	NA	NA	NA	NA	NA	NA	NA	NA	NA	NA
40567.44792	0	0.5	1.06	-1.3186	2.1513	NA	NA	NA	NA	NA	NA	NA	NA	NA	NA	NA	NA
40567.46875	0	1.42	2.15	-1.81	2.6972	NA	NA	NA	NA	NA	NA	NA	NA	NA	NA	NA	NA
40567.48958	0	1.01	1.64	-0.28	1.1358	NA	NA	NA	NA	NA	NA	NA	NA	NA	NA	NA	NA
40567.51042	0	1.21	1.92	-0.93	1.7937	NA	NA	NA	NA	NA	NA	NA	NA	NA	NA	NA	NA
40567.53125	0	0.96	1.76	-0.7664	1.6094	NA	NA	NA	NA	NA	NA	NA	NA	NA	NA	NA	NA
40567.55208	0	0.91	1.63	-0.45	1.285	NA	NA	NA	NA	NA	NA	NA	NA	NA	NA	NA	NA
40567.57292	0	0.83	1.58	-0.25	1.0752	NA	NA	NA	NA	NA	NA	NA	NA	NA	NA	NA	NA
40567.59375	0	0.63	1.4	-0.5488	1.3569	NA	NA	NA	NA	NA	NA	NA	NA	NA	NA	NA	NA
40567.61458	0	0.25	1.18	0.1161	0.6643	NA	NA	NA	NA	NA	NA	NA	NA	NA	NA	NA	NA
40567.63542	0	-0.37	0.74	0.9089	0	NA	NA	NA	NA	NA	NA	NA	NA	NA	NA	NA	NA
40567.65625	0	-1.2	0.29	0.8951	0	NA	NA	NA	NA	NA	NA	NA	NA	NA	NA	NA	NA
40567.67708	0	-1.74	0.01	0.862	0	NA	NA	NA	NA	NA	NA	NA	NA	NA	NA	NA	NA
40567.69792	0	-1.54	0	0.8674	0	NA	NA	NA	NA	NA	NA	NA	NA	NA	NA	NA	NA
40567.71875	0	-1.93	0.03	0.8464	0	NA	NA	NA	NA	NA	NA	NA	NA	NA	NA	NA	NA
40567.73958	0	-2.82	-0.17	0.5506	0.0335	NA	NA	NA	NA	NA	NA	NA	NA	NA	NA	NA	NA
40567.76042	0	-2.95	-0.44	0.5506	0.0233	NA	NA	NA	NA	NA	NA	NA	NA	NA	NA	NA	NA
40567.78125	0	-4.04	-0.76	0.3593	0.1569	NA	NA	NA	NA	NA	NA	NA	NA	NA	NA	NA	NA
40567.80208	0	-3.73	-0.81	0.4562	0.0719	NA	NA	NA	NA	NA	NA	NA	NA	NA	NA	NA	NA
40567.82292	0	-4.11	-0.75	0.3663	0.1402	NA	NA	NA	NA	NA	NA	NA	NA	NA	NA	NA	NA
40567.84375	0	-4.26	-1.21	0.3193	0.177	NA	NA	NA	NA	NA	NA	NA	NA	NA	NA	NA	NA
40567.86458	0	-5.22	-2.19	0.5522	0	NA	NA	NA	NA	NA	NA	NA	NA	NA	NA	NA	NA
40567.88542	0	-6.34	-2.65	0.641	0	NA	NA	NA	NA	NA	NA	NA	NA	NA	NA	NA	NA
40567.90625	0	-7.45	-2.91	0.876	0	NA	NA	NA	NA	NA	NA	NA	NA	NA	NA	NA	NA
40567.92708	0	-7.03	-3.07	0.7717	0	NA	NA	NA	NA	NA	NA	NA	NA	NA	NA	NA	NA
40567.94792	0	-7.15	-3.26	0.876	0	NA	NA	NA	NA	NA	NA	NA	NA	NA	NA	NA	NA
40567.96875	0	-7.54	-3.4	0.876	0	NA	NA	NA	NA	NA	NA	NA	NA	NA	NA	NA	NA
40567.98958	0	-7.51	-3.54	0.876	0	NA	NA	NA	NA	NA	NA	NA	NA	NA	NA	NA	NA
40568.01042	0	-7.96	-3.42	0.8875	0	NA	NA	NA	NA	NA	NA	NA	NA	NA	NA	NA	NA
40568.03125	0	-7.79	-3.42	0.8875	0	NA	NA	NA	NA	NA	NA	NA	NA	NA	NA	NA	NA
40568.05208	0	-8.39	-3.72	1.93	0	NA	NA	NA	NA	NA	NA	NA	NA	NA	NA	NA	NA
40568.07292	0	-8.44	-3.81	1.93	0	NA	NA	NA	NA	NA	NA	NA	NA	NA	NA	NA	NA
40568.09375	0	-8.38	-3.89	1.93	0	NA	NA	NA	NA	NA	NA	NA	NA	NA	NA	NA	NA
40568.11458	0	-8.37	-4	1.93	0	NA	NA	NA	NA	NA	NA	NA	NA	NA	NA	NA	NA
40568.13542	0	-8.89	-4.08	1.93	0	NA	NA	NA	NA	NA	NA	NA	NA	NA	NA	NA	NA
40568.15625	0	-8.71	-4.08	1.93	0	NA	NA	NA	NA	NA	NA	NA	NA	NA	NA	NA	NA
40568.17708	0	-8.67	-4.15	1.93	0	NA	NA	NA	NA	NA	NA	NA	NA	NA	NA	NA	NA
40568.19792	0	-8.63	-4.24	1.93	0	NA	NA	NA	NA	NA	NA	NA	NA	NA	NA	NA	NA
40568.21875	0	-8.55	-4.24	1.93	0	NA	NA	NA	NA	NA	NA	NA	NA	NA	NA	NA	NA
40568.23958	0	-8.45	-4.26	1.3767	0	NA	NA	NA	NA	NA	NA	NA	NA	NA	NA	NA	NA
40568.26042	0	-8.69	-4.37	1.3767	0	NA	NA	NA	NA	NA	NA	NA	NA	NA	NA	NA	NA
40568.28125	0	-8.51	-4.23	1.0767	0	NA	NA	NA	NA	NA	NA	NA	NA	NA	NA	NA	NA
40568.30208	0	-7.39	-3.62	-0.762	1.0726	NA	NA	NA	NA	NA	NA	NA	NA	NA	NA	NA	NA
40568.32292	0	-5.48	-1.97	-2.0162	2.3935	NA	NA	NA	NA	NA	NA	NA	NA	NA	NA	NA	NA
40568.34375	0	-4.16	-0.73	-1.214	1.64	NA	NA	NA	NA	NA	NA	NA	NA	NA	NA	NA	NA
40568.36458	0	-2.51	0.41	-1.4009	1.8921	NA	NA	NA	NA	NA	NA	NA	NA	NA	NA	NA	NA
40568.38542	0	-1.38	0.85	-1.3138	1.8506	NA	NA	NA	NA	NA	NA	NA	NA	NA	NA	NA	NA
40568.40625	0	-1.11	1.12	-1.2279	1.7728	NA	NA	NA	NA	NA	NA	NA	NA	NA	NA	NA	NA
40568.42708	0	-0.61	1.16	-1.2619	1.825	NA	NA	NA	NA	NA	NA	NA	NA	NA	NA	NA	NA
40568.44792	0	0.05	1.64	-1.2246	1.8134	NA	NA	NA	NA	NA	NA	NA	NA	NA	NA	NA	NA
40568.46875	0	0.11	1.65	-1.2992	1.8863	NA	NA	NA	NA	NA	NA	NA	NA	NA	NA	NA	NA
40568.48958	0	0.13	1.3	-1.2684	1.8519	NA	NA	NA	NA	NA	NA	NA	NA	NA	NA	NA	NA
40568.51042	0	0.13	1.18	-1.2092	1.7882	NA	NA	NA	NA	NA	NA	NA	NA	NA	NA	NA	NA
40568.53125	0	0.39	1.24	-1.1702	1.7563	NA	NA	NA	NA	NA	NA	NA	NA	NA	NA	NA	NA
40568.55208	0	0.45	1.05	-1.0265	1.6107	NA	NA	NA	NA	NA	NA	NA	NA	NA	NA	NA	NA
40568.57292	0	0.53	0.97	-0.9934	1.5765	NA	NA	NA	NA	NA	NA	NA	NA	NA	NA	NA	NA
40568.59375	0	0.27	0.6	-0.5105	1.0775	NA	NA	NA	NA	NA	NA	NA	NA	NA	NA	NA	NA
40568.61458	0	-0.04	0.29	-0.1729	0.722	NA	NA	NA	NA	NA	NA	NA	NA	NA	NA	NA	NA
40568.63542	0	-0.31	0.06	0.7798	0	NA	NA	NA	NA	NA	NA	NA	NA	NA	NA	NA	NA
40568.65625	0	-0.48	-0.07	0.8279	0	NA	NA	NA	NA	NA	NA	NA	NA	NA	NA	NA	NA
40568.67708	0	-0.55	-0.15	0.8518	0	NA	NA	NA	NA	NA	NA	NA	NA	NA	NA	NA	NA
40568.69792	0	-0.74	-0.25	0.8518	0	NA	NA	NA	NA	NA	NA	NA	NA	NA	NA	NA	NA
40568.71875	0	-0.82	-0.34	0.8518	0	NA	NA	NA	NA	NA	NA	NA	NA	NA	NA	NA	NA
40568.73958	0	-0.94	-0.41	0.8518	0	NA	NA	NA	NA	NA	NA	NA	NA	NA	NA	NA	NA
40568.76042	0	-1.13	-0.46	0.8518	0	NA	NA	NA	NA	NA	NA	NA	NA	NA	NA	NA	NA
40568.78125	0	-1.16	-0.45	0.8518	0	NA	NA	NA	NA	NA	NA	NA	NA	NA	NA	NA	NA
40568.80208	0	-1.28	-0.52	0.8518	0	NA	NA	NA	NA	NA	NA	NA	NA	NA	NA	NA	NA
40568.82292	0	-1.34	-0.56	0.8518	0	NA	NA	NA	NA	NA	NA	NA	NA	NA	NA	NA	NA
40568.84375	0	-1.55	-0.73	0.8518	0	NA	NA	NA	NA	NA	NA	NA	NA	NA	NA	NA	NA
40568.86458	0	-1.83	-0.87	0.8463	0	NA	NA	NA	NA	NA	NA	NA	NA	NA	NA	NA	NA
40568.88542	0	-2.13	-0.93	0.8463	0	NA	NA	NA	NA	NA	NA	NA	NA	NA	NA	NA	NA
40568.90625	0	-2.67	-1.28	0.8463	0	NA	NA	NA	NA	NA	NA	NA	NA	NA	NA	NA	NA
40568.92708	0	-3.61	-1.54	0.8463	0	NA	NA	NA	NA	NA	NA	NA	NA	NA	NA	NA	NA
40568.94792	0	-4.43	-1.9	0.8463	0	NA	NA	NA	NA	NA	NA	NA	NA	NA	NA	NA	NA
40568.96875	0	-4.59	-2.26	0.8463	0	NA	NA	NA	NA	NA	NA	NA	NA	NA	NA	NA	NA
40568.98958	0	-4.63	-2.42	0.8463	0	NA	NA	NA	NA	NA	NA	NA	NA	NA	NA	NA	NA
40569.01042	0	-4.4	-2.16	0.8463	0	NA	NA	NA	NA	NA	NA	NA	NA	NA	NA	NA	NA
40569.03125	0	-4.08	-1.96	0.8463	0	NA	NA	NA	NA	NA	NA	NA	NA	NA	NA	NA	NA
40569.05208	0	-3.99	-1.88	0.8463	0	NA	NA	NA	NA	NA	NA	NA	NA	NA	NA	NA	NA
40569.07292	0	-3.98	-1.84	0.8463	0	NA	NA	NA	NA	NA	NA	NA	NA	NA	NA	NA	NA
40569.09375	0	-4.09	-1.86	0.8463	0	NA	NA	NA	NA	NA	NA	NA	NA	NA	NA	NA	NA
40569.11458	0	-4.09	-1.83	0.8463	0	NA	NA	NA	NA	NA	NA	NA	NA	NA	NA	NA	NA
40569.13542	0	-3.94	-1.67	0.8463	0	NA	NA	NA	NA	NA	NA	NA	NA	NA	NA	NA	NA
40569.15625	0	-3.88	-1.75	0.8463	0	NA	NA	NA	NA	NA	NA	NA	NA	NA	NA	NA	NA
40569.17708	0	-3.76	-1.69	0.8463	0	NA	NA	NA	NA	NA	NA	NA	NA	NA	NA	NA	NA
40569.19792	0	-3.73	-1.69	0.8463	0	NA	NA	NA	NA	NA	NA	NA	NA	NA	NA	NA	NA
40569.21875	0	-3.61	-1.58	0.8463	0	NA	NA	NA	NA	NA	NA	NA	NA	NA	NA	NA	NA
40569.23958	0	-3.59	-1.33	0.8463	0	NA	NA	NA	NA	NA	NA	NA	NA	NA	NA	NA	NA
40569.26042	0	-3.66	-1.05	0.8165	0	NA	NA	NA	NA	NA	NA	NA	NA	NA	NA	NA	NA
40569.28125	0	-3.64	-0.87	0.7704	0	NA	NA	NA	NA	NA	NA	NA	NA	NA	NA	NA	NA
40569.30208	0	-3.33	-0.73	0.0292	0.2754	NA	NA	NA	NA	NA	NA	NA	NA	NA	NA	NA	NA
40569.32292	0	-3.03	-0.5	-0.309	0.6186	NA	NA	NA	NA	NA	NA	NA	NA	NA	NA	NA	NA
40569.34375	0	-2.95	-0.37	-0.3875	0.6957	NA	NA	NA	NA	NA	NA	NA	NA	NA	NA	NA	NA
40569.36458	0	-2.64	-0.17	-0.3934	0.7067	NA	NA	NA	NA	NA	NA	NA	NA	NA	NA	NA	NA
40569.38542	0	-2.13	0.1	-1.0213	1.345	NA	NA	NA	NA	NA	NA	NA	NA	NA	NA	NA	NA
40569.40625	0	-1.49	0.29	-1.2579	1.5956	NA	NA	NA	NA	NA	NA	NA	NA	NA	NA	NA	NA
40569.42708	0	-1.56	0.29	-1.029	1.3608	NA	NA	NA	NA	NA	NA	NA	NA	NA	NA	NA	NA
40569.44792	0	-1.71	0.26	-1.1046	1.4283	NA	NA	NA	NA	NA	NA	NA	NA	NA	NA	NA	NA
40569.46875	0.2	-1.32	0.34	-1.4162	1.7467	NA	NA	NA	NA	NA	NA	NA	NA	NA	NA	NA	NA
40569.48958	0.4	-0.07	0.53	-1.865	2.226	NA	NA	NA	NA	NA	NA	NA	NA	NA	NA	NA	NA
40569.51042	0.4	0.42	0.94	-1.4467	1.8171	NA	NA	NA	NA	NA	NA	NA	NA	NA	NA	NA	NA
40569.53125	0	0.68	1.3	-1.4	1.7731	NA	NA	NA	NA	NA	NA	NA	NA	NA	NA	NA	NA
40569.55208	0	1.38	1.88	-1.4875	1.8757	NA	NA	NA	NA	NA	NA	NA	NA	NA	NA	NA	NA
40569.57292	0	1.42	1.76	-2.72	3.1043	NA	NA	NA	NA	NA	NA	NA	NA	NA	NA	NA	NA
40569.59375	0	0.75	1.1	-1.42	1.7809	NA	NA	NA	NA	NA	NA	NA	NA	NA	NA	NA	NA
40569.61458	0	0.44	0.71	-0.86	1.2078	NA	NA	NA	NA	NA	NA	NA	NA	NA	NA	NA	NA
40569.63542	0	-0.2	0.14	0.8925	0	NA	NA	NA	NA	NA	NA	NA	NA	NA	NA	NA	NA
40569.65625	0	-0.67	0.15	0.8853	0	NA	NA	NA	NA	NA	NA	NA	NA	NA	NA	NA	NA
40569.67708	0	-0.97	0.03	0.9439	0	NA	NA	NA	NA	NA	NA	NA	NA	NA	NA	NA	NA
40569.69792	0	-1.64	-0.24	0.8674	0	NA	NA	NA	NA	NA	NA	NA	NA	NA	NA	NA	NA
40569.71875	0	-1.68	-0.27	0.862	0	NA	NA	NA	NA	NA	NA	NA	NA	NA	NA	NA	NA
40569.73958	0	-1.63	-0.24	0.8674	0	NA	NA	NA	NA	NA	NA	NA	NA	NA	NA	NA	NA
40569.76042	0	-1.63	-0.29	0.8674	0	NA	NA	NA	NA	NA	NA	NA	NA	NA	NA	NA	NA
40569.78125	0	-1.97	-0.44	0.8464	0	NA	NA	NA	NA	NA	NA	NA	NA	NA	NA	NA	NA
40569.80208	0	-2.28	-0.62	0.6981	0	NA	NA	NA	NA	NA	NA	NA	NA	NA	NA	NA	NA
40569.82292	0	-2.5	-0.7	0.6007	0	NA	NA	NA	NA	NA	NA	NA	NA	NA	NA	NA	NA
40569.84375	0	-2.33	-0.5	0.6845	0	NA	NA	NA	NA	NA	NA	NA	NA	NA	NA	NA	NA
40569.86458	0	-2.26	-0.51	0.7115	0	NA	NA	NA	NA	NA	NA	NA	NA	NA	NA	NA	NA
40569.88542	0	-2.68	-0.63	0.5715	0	NA	NA	NA	NA	NA	NA	NA	NA	NA	NA	NA	NA
40569.90625	0	-2.21	-0.54	0.7611	0	NA	NA	NA	NA	NA	NA	NA	NA	NA	NA	NA	NA
40569.92708	0	-2.42	-0.49	0.6352	0	NA	NA	NA	NA	NA	NA	NA	NA	NA	NA	NA	NA
40569.94792	0	-2.52	-0.53	0.6007	0	NA	NA	NA	NA	NA	NA	NA	NA	NA	NA	NA	NA
40569.96875	0	-2.49	-0.44	0.6324	0	NA	NA	NA	NA	NA	NA	NA	NA	NA	NA	NA	NA
40569.98958	0	-2.53	-0.45	0.6007	0	NA	NA	NA	NA	NA	NA	NA	NA	NA	NA	NA	NA
40570.01042	0	-2.88	-0.65	0.5506	0	NA	NA	NA	NA	NA	NA	NA	NA	NA	NA	NA	NA
40570.03125	0	-3.48	-0.91	0.4886	0	NA	NA	NA	NA	NA	NA	NA	NA	NA	NA	NA	NA
40570.05208	0	-4.63	-1.25	0.2461	0	NA	NA	NA	NA	NA	NA	NA	NA	NA	NA	NA	NA
40570.07292	0	-3.76	-0.98	0.4233	0	NA	NA	NA	NA	NA	NA	NA	NA	NA	NA	NA	NA
40570.09375	0	-2.74	-0.62	0.5452	0	NA	NA	NA	NA	NA	NA	NA	NA	NA	NA	NA	NA
40570.11458	0	-2.49	-0.49	0.6324	0	NA	NA	NA	NA	NA	NA	NA	NA	NA	NA	NA	NA
40570.13542	0	-2.38	-0.44	0.6352	0	NA	NA	NA	NA	NA	NA	NA	NA	NA	NA	NA	NA
40570.15625	0	-2.3	-0.42	-0.01	0.192	NA	NA	NA	NA	NA	NA	NA	NA	NA	NA	NA	NA
40570.17708	0	-2.29	-0.38	0.6981	0	NA	NA	NA	NA	NA	NA	NA	NA	NA	NA	NA	NA
40570.19792	0	-2.29	-0.4	0.6981	0	NA	NA	NA	NA	NA	NA	NA	NA	NA	NA	NA	NA
40570.21875	0	-2.32	-0.41	0.6845	0	NA	NA	NA	NA	NA	NA	NA	NA	NA	NA	NA	NA
40570.23958	0	-2.34	-0.42	0.6845	0	NA	NA	NA	NA	NA	NA	NA	NA	NA	NA	NA	NA
40570.26042	0	-2.43	-0.42	0.6383	0	NA	NA	NA	NA	NA	NA	NA	NA	NA	NA	NA	NA
40570.28125	0	-2.3	-0.34	-0.2	0.3598	NA	NA	NA	NA	NA	NA	NA	NA	NA	NA	NA	NA
40570.30208	0	-2.12	-0.17	-0.2378	0.3964	NA	NA	NA	NA	NA	NA	NA	NA	NA	NA	NA	NA
40570.32292	0	-2.02	-0.02	-2.16	2.3162	NA	NA	NA	NA	NA	NA	NA	NA	NA	NA	NA	NA
40570.34375	0	-1.81	0.17	-1.58	1.7351	NA	NA	NA	NA	NA	NA	NA	NA	NA	NA	NA	NA
40570.36458	0	-1.58	0.32	-2.22	2.3742	NA	NA	NA	NA	NA	NA	NA	NA	NA	NA	NA	NA
40570.38542	0	-1.32	0.41	-3.26	3.4136	NA	NA	NA	NA	NA	NA	NA	NA	NA	NA	NA	NA
40570.40625	0	-1.11	0.57	-1.1052	1.2574	NA	NA	NA	NA	NA	NA	NA	NA	NA	NA	NA	NA
40570.42708	0	-0.86	0.78	-2.71	2.8611	NA	NA	NA	NA	NA	NA	NA	NA	NA	NA	NA	NA
40570.44792	0	-0.83	0.76	-1.0593	1.2066	NA	NA	NA	NA	NA	NA	NA	NA	NA	NA	NA	NA
40570.46875	0	-0.48	1.17	-3.28	3.4272	NA	NA	NA	NA	NA	NA	NA	NA	NA	NA	NA	NA
40570.48958	0	-0.48	1.13	-1.3367	1.4796	NA	NA	NA	NA	NA	NA	NA	NA	NA	NA	NA	NA
40570.51042	0	-0.39	1.38	-3.11	3.2496	NA	NA	NA	NA	NA	NA	NA	NA	NA	NA	NA	NA
40570.53125	0	-0.42	1.2	-1.2491	1.384	NA	NA	NA	NA	NA	NA	NA	NA	NA	NA	NA	NA
40570.55208	0	-1.02	0.57	-1.53	1.6544	NA	NA	NA	NA	NA	NA	NA	NA	NA	NA	NA	NA
40570.57292	0	-1.55	0.29	-2.03	2.1452	NA	NA	NA	NA	NA	NA	NA	NA	NA	NA	NA	NA
40570.59375	0	-2.07	0.2	-1.16	1.2664	NA	NA	NA	NA	NA	NA	NA	NA	NA	NA	NA	NA
40570.61458	0	-2.31	-0.03	-1.17	1.2706	NA	NA	NA	NA	NA	NA	NA	NA	NA	NA	NA	NA
40570.63542	0	-2.59	-0.21	-1.23	1.3245	NA	NA	NA	NA	NA	NA	NA	NA	NA	NA	NA	NA
40570.65625	0	-2.65	-0.32	0.536	0	NA	NA	NA	NA	NA	NA	NA	NA	NA	NA	NA	NA
40570.67708	0	-3	-0.41	-0.89	0.9742	NA	NA	NA	NA	NA	NA	NA	NA	NA	NA	NA	NA
40570.69792	0	-3.48	-0.7	0.4665	0	NA	NA	NA	NA	NA	NA	NA	NA	NA	NA	NA	NA
40570.71875	0	-3.52	-0.67	0.4578	0	NA	NA	NA	NA	NA	NA	NA	NA	NA	NA	NA	NA
40570.73958	0	-3.55	-0.63	-1.43	1.5002	NA	NA	NA	NA	NA	NA	NA	NA	NA	NA	NA	NA
40570.76042	0	-3.71	-0.69	-1.39	1.4559	NA	NA	NA	NA	NA	NA	NA	NA	NA	NA	NA	NA
40570.78125	0	-3.91	-0.85	-1.74	1.8015	NA	NA	NA	NA	NA	NA	NA	NA	NA	NA	NA	NA
40570.80208	0	-3.92	-0.88	0.3246	0	NA	NA	NA	NA	NA	NA	NA	NA	NA	NA	NA	NA
40570.82292	0	-3.9	-0.81	0.328	0	NA	NA	NA	NA	NA	NA	NA	NA	NA	NA	NA	NA
40570.84375	0	-3.77	-0.85	0.3986	0	NA	NA	NA	NA	NA	NA	NA	NA	NA	NA	NA	NA
40570.86458	0	-3.59	-0.81	0.4444	0	NA	NA	NA	NA	NA	NA	NA	NA	NA	NA	NA	NA
40570.88542	0	-3.48	-0.83	0.4665	0	NA	NA	NA	NA	NA	NA	NA	NA	NA	NA	NA	NA
40570.90625	0	-3.52	-0.76	0.41	0	NA	NA	NA	NA	NA	NA	NA	NA	NA	NA	NA	NA
40570.92708	0	-3.42	-0.8	0.4665	0	NA	NA	NA	NA	NA	NA	NA	NA	NA	NA	NA	NA
40570.94792	0	-3.26	-0.78	0.53	0	NA	NA	NA	NA	NA	NA	NA	NA	NA	NA	NA	NA
40570.96875	0	-3.36	-0.91	0.4607	0	NA	NA	NA	NA	NA	NA	NA	NA	NA	NA	NA	NA
40570.98958	0	-3.61	-1.01	0.31	0	NA	NA	NA	NA	NA	NA	NA	NA	NA	NA	NA	NA
40571.01042	0	-4	-1.26	0.72	0	NA	NA	NA	NA	NA	NA	NA	NA	NA	NA	NA	NA
40571.03125	0	-4.59	-1.58	0.25	0	NA	NA	NA	NA	NA	NA	NA	NA	NA	NA	NA	NA
40571.05208	0	-5.56	-2.12	0.4833	0	NA	NA	NA	NA	NA	NA	NA	NA	NA	NA	NA	NA
40571.07292	0	-6.6	-2.49	0.3756	0	NA	NA	NA	NA	NA	NA	NA	NA	NA	NA	NA	NA
40571.09375	0	-7.03	-2.57	0.505	0	NA	NA	NA	NA	NA	NA	NA	NA	NA	NA	NA	NA
40571.11458	0	-7.35	-2.79	0.5414	0	NA	NA	NA	NA	NA	NA	NA	NA	NA	NA	NA	NA
40571.13542	0	-7.32	-2.88	0.5414	0	NA	NA	NA	NA	NA	NA	NA	NA	NA	NA	NA	NA
40571.15625	0	-7.53	-3.08	0.5414	0	NA	NA	NA	NA	NA	NA	NA	NA	NA	NA	NA	NA
40571.17708	0	-7.49	-3.05	0.5414	0	NA	NA	NA	NA	NA	NA	NA	NA	NA	NA	NA	NA
40571.19792	0	-7.51	-3.26	0.5414	0	NA	NA	NA	NA	NA	NA	NA	NA	NA	NA	NA	NA
40571.21875	0	-7.35	-3.28	1.64	0	NA	NA	NA	NA	NA	NA	NA	NA	NA	NA	NA	NA
40571.23958	0	-7.14	-3.22	0.5075	0	NA	NA	NA	NA	NA	NA	NA	NA	NA	NA	NA	NA
40571.26042	0	-7.38	-3.22	2.22	0	NA	NA	NA	NA	NA	NA	NA	NA	NA	NA	NA	NA
40571.28125	0	-7.2	-3.07	-0.47	0.4821	NA	NA	NA	NA	NA	NA	NA	NA	NA	NA	NA	NA
40571.30208	0	-6.04	-2.69	-1.075	1.0898	NA	NA	NA	NA	NA	NA	NA	NA	NA	NA	NA	NA
40571.32292	0	-5.12	-2.06	-2.68	2.6975	NA	NA	NA	NA	NA	NA	NA	NA	NA	NA	NA	NA
40571.34375	0	-4.19	-1.43	-2.67	2.6905	NA	NA	NA	NA	NA	NA	NA	NA	NA	NA	NA	NA
40571.36458	0	-3.34	-0.87	-1.62	1.6436	NA	NA	NA	NA	NA	NA	NA	NA	NA	NA	NA	NA
40571.38542	0	-2.55	-0.42	-1.26	1.2869	NA	NA	NA	NA	NA	NA	NA	NA	NA	NA	NA	NA
40571.40625	0	-1.64	-0.04	-2.06	2.0908	NA	NA	NA	NA	NA	NA	NA	NA	NA	NA	NA	NA
40571.42708	0	-0.84	0.31	-2.38	2.4148	NA	NA	NA	NA	NA	NA	NA	NA	NA	NA	NA	NA
40571.44792	0	-0.32	0.46	-2.25	2.2882	NA	NA	NA	NA	NA	NA	NA	NA	NA	NA	NA	NA
40571.46875	0	0.28	0.77	-2.26	2.302	NA	NA	NA	NA	NA	NA	NA	NA	NA	NA	NA	NA
40571.48958	0	0.91	0.87	-1.85	1.8961	NA	NA	NA	NA	NA	NA	NA	NA	NA	NA	NA	NA
40571.51042	0	1.24	0.97	-1.38	1.4294	NA	NA	NA	NA	NA	NA	NA	NA	NA	NA	NA	NA
40571.53125	0.2	1.08	0.86	-1.35	1.401	NA	NA	NA	NA	NA	NA	NA	NA	NA	NA	NA	NA
40571.55208	0	0.75	0.69	-0.86	0.9118	NA	NA	NA	NA	NA	NA	NA	NA	NA	NA	NA	NA
40571.57292	0	0.42	0.41	-0.71	0.7625	NA	NA	NA	NA	NA	NA	NA	NA	NA	NA	NA	NA
40571.59375	0	0.12	0.06	-0.54	0.5933	NA	NA	NA	NA	NA	NA	NA	NA	NA	NA	NA	NA
40571.61458	0	-0.58	-0.35	0.01	0.0423	NA	NA	NA	NA	NA	NA	NA	NA	NA	NA	NA	NA
40571.63542	0	-1.51	-0.84	0.03	0.0202	NA	NA	NA	NA	NA	NA	NA	NA	NA	NA	NA	NA
40571.65625	0	-2.46	-1.25	1.25	0	NA	NA	NA	NA	NA	NA	NA	NA	NA	NA	NA	NA
40571.67708	0	-3.59	-1.79	0.4157	0	NA	NA	NA	NA	NA	NA	NA	NA	NA	NA	NA	NA
40571.69792	0	-4.36	-2.32	0.2103	0	NA	NA	NA	NA	NA	NA	NA	NA	NA	NA	NA	NA
40571.71875	0	-4.4	-2.53	0.2103	0	NA	NA	NA	NA	NA	NA	NA	NA	NA	NA	NA	NA
40571.73958	0	-7.24	-3.1	0.5414	0	NA	NA	NA	NA	NA	NA	NA	NA	NA	NA	NA	NA
40571.76042	0	-8.22	-3.6	0.612	0	NA	NA	NA	NA	NA	NA	NA	NA	NA	NA	NA	NA
40571.78125	0	-8.62	-3.83	1.93	0	NA	NA	NA	NA	NA	NA	NA	NA	NA	NA	NA	NA
40571.80208	0	-9.8	-3.94	1.93	0	NA	NA	NA	NA	NA	NA	NA	NA	NA	NA	NA	NA
40571.82292	0	-9.05	-4.16	1.93	0	NA	NA	NA	NA	NA	NA	NA	NA	NA	NA	NA	NA
40571.84375	0	-9.28	-4.14	1.93	0	NA	NA	NA	NA	NA	NA	NA	NA	NA	NA	NA	NA
40571.86458	0	-9.98	-4.27	0.6335	0	NA	NA	NA	NA	NA	NA	NA	NA	NA	NA	NA	NA
40571.88542	0	-10.34	-4.38	0.6451	0	NA	NA	NA	NA	NA	NA	NA	NA	NA	NA	NA	NA
40571.90625	0	-10.28	-4.38	0.6465	0	NA	NA	NA	NA	NA	NA	NA	NA	NA	NA	NA	NA
40571.92708	0	-10.86	-4.51	0.6401	0	NA	NA	NA	NA	NA	NA	NA	NA	NA	NA	NA	NA
40571.94792	0	-10.88	-4.49	0.6304	0	NA	NA	NA	NA	NA	NA	NA	NA	NA	NA	NA	NA
40571.96875	0	-11.61	-4.57	0.6222	0	NA	NA	NA	NA	NA	NA	NA	NA	NA	NA	NA	NA
40571.98958	0	-11.24	-4.64	0.6126	0	NA	NA	NA	NA	NA	NA	NA	NA	NA	NA	NA	NA
40572.01042	0	-11.39	-4.7	0.6007	0	NA	NA	NA	NA	NA	NA	NA	NA	NA	NA	NA	NA
40572.03125	0	-11.44	-4.78	0.5926	0	NA	NA	NA	NA	NA	NA	NA	NA	NA	NA	NA	NA
40572.05208	0	-11.31	-4.82	0.5807	0	NA	NA	NA	NA	NA	NA	NA	NA	NA	NA	NA	NA
40572.07292	0	-11.99	-4.86	0.5707	0	NA	NA	NA	NA	NA	NA	NA	NA	NA	NA	NA	NA
40572.09375	0	-11.59	-4.9	0.5687	0	NA	NA	NA	NA	NA	NA	NA	NA	NA	NA	NA	NA
40572.11458	0	-11.97	-4.95	0.555	0	NA	NA	NA	NA	NA	NA	NA	NA	NA	NA	NA	NA
40572.13542	0	-11.61	-5	0.555	0	NA	NA	NA	NA	NA	NA	NA	NA	NA	NA	NA	NA
40572.15625	0	-11.29	-5.13	0.5504	0	NA	NA	NA	NA	NA	NA	NA	NA	NA	NA	NA	NA
40572.17708	0	-10.96	-5.05	0.5378	0	NA	NA	NA	NA	NA	NA	NA	NA	NA	NA	NA	NA
40572.19792	0	-12	-5.03	0.5178	0	NA	NA	NA	NA	NA	NA	NA	NA	NA	NA	NA	NA
40572.21875	0	-11.85	-5.17	0.5125	0	NA	NA	NA	NA	NA	NA	NA	NA	NA	NA	NA	NA
40572.23958	0	-11.71	-5.3	0.5038	0	NA	NA	NA	NA	NA	NA	NA	NA	NA	NA	NA	NA
40572.26042	0	-11.48	-5.37	0.4409	0	NA	NA	NA	NA	NA	NA	NA	NA	NA	NA	NA	NA
40572.28125	0	-11.95	-4.96	-0.482	0.5152	NA	NA	NA	NA	NA	NA	NA	NA	NA	NA	NA	NA
40572.30208	0	-10.16	-4.11	-0.8279	0.8709	NA	NA	NA	NA	NA	NA	NA	NA	NA	NA	NA	NA
40572.32292	0	-7.84	-2.86	-0.6229	0.6808	NA	NA	NA	NA	NA	NA	NA	NA	NA	NA	NA	NA
40572.34375	0	-6.49	-1.99	-1.0995	1.1678	NA	NA	NA	NA	NA	NA	NA	NA	NA	NA	NA	NA
40572.36458	0	-6.19	-1.68	-1.0603	1.1319	NA	NA	NA	NA	NA	NA	NA	NA	NA	NA	NA	NA
40572.38542	0	-5.49	-1.22	-2.0162	2.0943	NA	NA	NA	NA	NA	NA	NA	NA	NA	NA	NA	NA
40572.40625	0	-4.83	-0.65	-1.4286	1.5132	NA	NA	NA	NA	NA	NA	NA	NA	NA	NA	NA	NA
40572.42708	0	-4.26	-0.11	-1.39	1.4807	NA	NA	NA	NA	NA	NA	NA	NA	NA	NA	NA	NA
40572.44792	0	-3.18	0.89	-1.6367	1.7384	NA	NA	NA	NA	NA	NA	NA	NA	NA	NA	NA	NA
40572.46875	0	-1.1	1.6	-1.9567	2.0801	NA	NA	NA	NA	NA	NA	NA	NA	NA	NA	NA	NA
40572.48958	0	0.51	2.05	-1.9818	2.124	NA	NA	NA	NA	NA	NA	NA	NA	NA	NA	NA	NA
40572.51042	0	1.48	2.05	-2.0591	2.2142	NA	NA	NA	NA	NA	NA	NA	NA	NA	NA	NA	NA
40572.53125	0	1.15	2.03	0.85	0	NA	NA	NA	NA	NA	NA	NA	NA	NA	NA	NA	NA
40572.55208	0	0.44	0.83	-1.61	1.7576	NA	NA	NA	NA	NA	NA	NA	NA	NA	NA	NA	NA
40572.57292	0	0.84	1.19	-2.8	2.9542	NA	NA	NA	NA	NA	NA	NA	NA	NA	NA	NA	NA
40572.59375	0	-1.22	0.12	-0.78	0.9129	NA	NA	NA	NA	NA	NA	NA	NA	NA	NA	NA	NA
40572.61458	0	-2.16	-0.3	-1.0785	1.2029	NA	NA	NA	NA	NA	NA	NA	NA	NA	NA	NA	NA
40572.63542	0	-3.7	-0.96	-0.6912	0.8011	NA	NA	NA	NA	NA	NA	NA	NA	NA	NA	NA	NA
40572.65625	0	-5.71	-1.74	0.3287	0	NA	NA	NA	NA	NA	NA	NA	NA	NA	NA	NA	NA
40572.67708	0	-6.61	-2.39	0.3756	0	NA	NA	NA	NA	NA	NA	NA	NA	NA	NA	NA	NA
40572.69792	0	-4.98	-2.02	0.3343	0	NA	NA	NA	NA	NA	NA	NA	NA	NA	NA	NA	NA
40572.71875	0	-4.73	-1.61	0.1887	0	NA	NA	NA	NA	NA	NA	NA	NA	NA	NA	NA	NA
40572.73958	0	-4.21	-1.57	0.2109	0	NA	NA	NA	NA	NA	NA	NA	NA	NA	NA	NA	NA
40572.76042	0	-4.28	-1.5	0.2	0	NA	NA	NA	NA	NA	NA	NA	NA	NA	NA	NA	NA
40572.78125	0	-4.29	-1.46	0.1887	0	NA	NA	NA	NA	NA	NA	NA	NA	NA	NA	NA	NA
40572.80208	0	-4.42	-1.54	0.1887	0	NA	NA	NA	NA	NA	NA	NA	NA	NA	NA	NA	NA
40572.82292	0	-4.68	-1.56	0.1887	0	NA	NA	NA	NA	NA	NA	NA	NA	NA	NA	NA	NA
40572.84375	0	-4.87	-1.53	0.302	0	NA	NA	NA	NA	NA	NA	NA	NA	NA	NA	NA	NA
40572.86458	0	-4.87	-1.46	0.302	0	NA	NA	NA	NA	NA	NA	NA	NA	NA	NA	NA	NA
40572.88542	0	-5.02	-1.52	0.3343	0	NA	NA	NA	NA	NA	NA	NA	NA	NA	NA	NA	NA
40572.90625	0	-5.11	-1.51	0.3883	0	NA	NA	NA	NA	NA	NA	NA	NA	NA	NA	NA	NA
40572.92708	0	-5.24	-1.5	0.3722	0	NA	NA	NA	NA	NA	NA	NA	NA	NA	NA	NA	NA
40572.94792	0	-5.3	-1.49	0.3562	0	NA	NA	NA	NA	NA	NA	NA	NA	NA	NA	NA	NA
40572.96875	0	-5.15	-1.58	0.31	0	NA	NA	NA	NA	NA	NA	NA	NA	NA	NA	NA	NA
40572.98958	0	-5.26	-1.62	0.2383	0	NA	NA	NA	NA	NA	NA	NA	NA	NA	NA	NA	NA
40573.01042	0	-5.63	-1.68	0.2458	0	NA	NA	NA	NA	NA	NA	NA	NA	NA	NA	NA	NA
40573.03125	0	-5.81	-1.66	0.18	0	NA	NA	NA	NA	NA	NA	NA	NA	NA	NA	NA	NA
40573.05208	0	-6.27	-1.92	0.34	0	NA	NA	NA	NA	NA	NA	NA	NA	NA	NA	NA	NA
40573.07292	0	-6.65	-2.12	0.3756	0	NA	NA	NA	NA	NA	NA	NA	NA	NA	NA	NA	NA
40573.09375	0	-6.87	-2.18	0.3756	0	NA	NA	NA	NA	NA	NA	NA	NA	NA	NA	NA	NA
40573.11458	0	-6.96	-2.25	0.505	0	NA	NA	NA	NA	NA	NA	NA	NA	NA	NA	NA	NA
40573.13542	0	-7.35	-2.46	0.5414	0	NA	NA	NA	NA	NA	NA	NA	NA	NA	NA	NA	NA
40573.15625	0	-7.87	-2.66	0.4933	0	NA	NA	NA	NA	NA	NA	NA	NA	NA	NA	NA	NA
40573.17708	0	-8.39	-2.68	1.1567	0	NA	NA	NA	NA	NA	NA	NA	NA	NA	NA	NA	NA
40573.19792	0	-8.73	-2.81	1.93	0	NA	NA	NA	NA	NA	NA	NA	NA	NA	NA	NA	NA
40573.21875	0	-8.64	-2.73	1.93	0	NA	NA	NA	NA	NA	NA	NA	NA	NA	NA	NA	NA
40573.23958	0	-8.63	-2.83	1.93	0	NA	NA	NA	NA	NA	NA	NA	NA	NA	NA	NA	NA
40573.26042	0	-8.52	-2.88	0.896	0	NA	NA	NA	NA	NA	NA	NA	NA	NA	NA	NA	NA
40573.28125	0	-8.15	-2.65	0.27	0	NA	NA	NA	NA	NA	NA	NA	NA	NA	NA	NA	NA
40573.30208	0	-7.8	-2.24	-0.2733	0.3756	NA	NA	NA	NA	NA	NA	NA	NA	NA	NA	NA	NA
40573.32292	0	-7.64	-1.98	-0.5031	0.6082	NA	NA	NA	NA	NA	NA	NA	NA	NA	NA	NA	NA
40573.34375	0	-7.25	-1.63	-0.8481	0.9588	NA	NA	NA	NA	NA	NA	NA	NA	NA	NA	NA	NA
40573.36458	0	-6.63	-0.93	-0.48	0.5995	NA	NA	NA	NA	NA	NA	NA	NA	NA	NA	NA	NA
40573.38542	0	-5.98	-0.5	-1.7	1.829	NA	NA	NA	NA	NA	NA	NA	NA	NA	NA	NA	NA
40573.40625	0	-5.48	-0.35	-1.6	1.737	NA	NA	NA	NA	NA	NA	NA	NA	NA	NA	NA	NA
40573.42708	0	-4.87	-0.1	-2.09	2.2368	NA	NA	NA	NA	NA	NA	NA	NA	NA	NA	NA	NA
40573.44792	0	-4.55	0.07	-2.91	3.0627	NA	NA	NA	NA	NA	NA	NA	NA	NA	NA	NA	NA
40573.46875	0	-4.44	0.16	-3.1	3.2557	NA	NA	NA	NA	NA	NA	NA	NA	NA	NA	NA	NA
40573.48958	0	-4.3	0.04	-3.31	3.4691	NA	NA	NA	NA	NA	NA	NA	NA	NA	NA	NA	NA
40573.51042	0	-4.24	-0.03	-1.228	1.3894	NA	NA	NA	NA	NA	NA	NA	NA	NA	NA	NA	NA
40573.53125	0	-3.97	0.06	-1.87	2.0369	NA	NA	NA	NA	NA	NA	NA	NA	NA	NA	NA	NA
40573.55208	0	-4.04	-0.19	-0.9003	1.0676	NA	NA	NA	NA	NA	NA	NA	NA	NA	NA	NA	NA
40573.57292	0	-4.12	-0.21	-0.8008	0.9682	NA	NA	NA	NA	NA	NA	NA	NA	NA	NA	NA	NA
40573.59375	0	-3.96	-0.38	-0.7234	0.8947	NA	NA	NA	NA	NA	NA	NA	NA	NA	NA	NA	NA
40573.61458	0	-4.06	-0.59	-0.2608	0.4319	NA	NA	NA	NA	NA	NA	NA	NA	NA	NA	NA	NA
40573.63542	0	-4.12	-0.78	-0.2261	0.3976	NA	NA	NA	NA	NA	NA	NA	NA	NA	NA	NA	NA
40573.65625	0	-4.29	-0.96	-0.2112	0.3812	NA	NA	NA	NA	NA	NA	NA	NA	NA	NA	NA	NA
40573.67708	0	-4.27	-1.03	-0.1684	0.3401	NA	NA	NA	NA	NA	NA	NA	NA	NA	NA	NA	NA
40573.69792	0	-4.18	-0.98	-0.14	0.3146	NA	NA	NA	NA	NA	NA	NA	NA	NA	NA	NA	NA
40573.71875	0	-4.2	-1.07	-0.14	0.3156	NA	NA	NA	NA	NA	NA	NA	NA	NA	NA	NA	NA
40573.73958	0	-4.15	-1.06	-0.14	0.3178	NA	NA	NA	NA	NA	NA	NA	NA	NA	NA	NA	NA
40573.76042	0	-4.18	-1.15	-0.1752	0.3539	NA	NA	NA	NA	NA	NA	NA	NA	NA	NA	NA	NA
40573.78125	0	-4.52	-1.42	-0.2396	0.4139	NA	NA	NA	NA	NA	NA	NA	NA	NA	NA	NA	NA
40573.80208	0	-4.78	-1.56	-0.2396	0.4108	NA	NA	NA	NA	NA	NA	NA	NA	NA	NA	NA	NA
40573.82292	0	-5.46	-1.96	-0.0067	0.168	NA	NA	NA	NA	NA	NA	NA	NA	NA	NA	NA	NA
40573.84375	0	-5.96	-2.27	0.0173	0.1371	NA	NA	NA	NA	NA	NA	NA	NA	NA	NA	NA	NA
40573.86458	0	-5.39	-2.16	-0.0067	0.1716	NA	NA	NA	NA	NA	NA	NA	NA	NA	NA	NA	NA
40573.88542	0	-5.06	-1.86	-0.0724	0.244	NA	NA	NA	NA	NA	NA	NA	NA	NA	NA	NA	NA
40573.90625	0	-4.77	-1.63	-0.2396	0.4174	NA	NA	NA	NA	NA	NA	NA	NA	NA	NA	NA	NA
40573.92708	0	-4.81	-1.79	-0.2524	0.4308	NA	NA	NA	NA	NA	NA	NA	NA	NA	NA	NA	NA
40573.94792	0	-4.98	-1.98	-0.0724	0.2492	NA	NA	NA	NA	NA	NA	NA	NA	NA	NA	NA	NA
40573.96875	0	-4.93	-1.91	-0.0123	0.1912	NA	NA	NA	NA	NA	NA	NA	NA	NA	NA	NA	NA
40573.98958	0	-4.89	-1.86	-0.0123	0.1932	NA	NA	NA	NA	NA	NA	NA	NA	NA	NA	NA	NA
40574.01042	0	-4.89	-1.84	-0.0123	0.1944	NA	NA	NA	NA	NA	NA	NA	NA	NA	NA	NA	NA
40574.03125	0	-4.93	-1.75	-0.0123	0.195	NA	NA	NA	NA	NA	NA	NA	NA	NA	NA	NA	NA
40574.05208	0	-4.97	-1.76	-0.0724	0.2557	NA	NA	NA	NA	NA	NA	NA	NA	NA	NA	NA	NA
40574.07292	0	-5.01	-1.79	-0.0724	0.2562	NA	NA	NA	NA	NA	NA	NA	NA	NA	NA	NA	NA
40574.09375	0	-5.05	-1.81	-0.0724	0.2567	NA	NA	NA	NA	NA	NA	NA	NA	NA	NA	NA	NA
40574.11458	0	-5.13	-1.84	-0.0145	0.1986	NA	NA	NA	NA	NA	NA	NA	NA	NA	NA	NA	NA
40574.13542	0	-5.18	-1.82	-0.0145	0.199	NA	NA	NA	NA	NA	NA	NA	NA	NA	NA	NA	NA
40574.15625	0	-5.19	-1.8	-0.0145	0.2	NA	NA	NA	NA	NA	NA	NA	NA	NA	NA	NA	NA
40574.17708	0	-5.19	-1.91	-0.0145	0.2013	NA	NA	NA	NA	NA	NA	NA	NA	NA	NA	NA	NA
40574.19792	0	-5.24	-1.95	0.83	0	NA	NA	NA	NA	NA	NA	NA	NA	NA	NA	NA	NA
40574.21875	0	-5.34	-2	-0.0145	0.2009	NA	NA	NA	NA	NA	NA	NA	NA	NA	NA	NA	NA
40574.23958	0	-5.47	-2.07	-0.0067	0.1919	NA	NA	NA	NA	NA	NA	NA	NA	NA	NA	NA	NA
40574.26042	0	-5.67	-2.2	-0.1	0.2827	NA	NA	NA	NA	NA	NA	NA	NA	NA	NA	NA	NA
40574.28125	0	-5.82	-2.11	-0.0637	0.2447	NA	NA	NA	NA	NA	NA	NA	NA	NA	NA	NA	NA
40574.30208	0	-5.82	-2.03	-0.21	0.3922	NA	NA	NA	NA	NA	NA	NA	NA	NA	NA	NA	NA
40574.32292	0	-5.61	-1.79	-0.97	1.1573	NA	NA	NA	NA	NA	NA	NA	NA	NA	NA	NA	NA
40574.34375	0	-5.48	-1.7	-0.69	0.881	NA	NA	NA	NA	NA	NA	NA	NA	NA	NA	NA	NA
40574.36458	0	-5.32	-1.42	-0.7	0.8953	NA	NA	NA	NA	NA	NA	NA	NA	NA	NA	NA	NA
40574.38542	0	-5.1	-1.1	-1.43	1.6309	NA	NA	NA	NA	NA	NA	NA	NA	NA	NA	NA	NA
40574.40625	0	-4.85	-0.62	-0.31	0.5172	NA	NA	NA	NA	NA	NA	NA	NA	NA	NA	NA	NA
40574.42708	0	-4.7	-0.48	-0.83	1.0415	NA	NA	NA	NA	NA	NA	NA	NA	NA	NA	NA	NA
40574.44792	0	-4.52	-0.34	-1.15	1.3665	NA	NA	NA	NA	NA	NA	NA	NA	NA	NA	NA	NA
40574.46875	0	-4.55	-0.46	-1.07	1.2872	NA	NA	NA	NA	NA	NA	NA	NA	NA	NA	NA	NA
40574.48958	0	-4.37	-0.41	-0.82	1.0423	NA	NA	NA	NA	NA	NA	NA	NA	NA	NA	NA	NA
40574.51042	0	-4.39	-0.45	-1.11	1.3333	NA	NA	NA	NA	NA	NA	NA	NA	NA	NA	NA	NA
40574.53125	0	-4.44	-0.5	-0.762	0.9856	NA	NA	NA	NA	NA	NA	NA	NA	NA	NA	NA	NA
40574.55208	0	-4.47	-0.84	-0.7566	0.9808	NA	NA	NA	NA	NA	NA	NA	NA	NA	NA	NA	NA
40574.57292	0	-4.6	-0.86	-0.6216	0.8443	NA	NA	NA	NA	NA	NA	NA	NA	NA	NA	NA	NA
40574.59375	0	-4.66	-1.05	-0.447	0.6697	NA	NA	NA	NA	NA	NA	NA	NA	NA	NA	NA	NA
40574.61458	0	-4.81	-1.23	-0.3196	0.5404	NA	NA	NA	NA	NA	NA	NA	NA	NA	NA	NA	NA
40574.63542	0	-4.93	-1.41	-0.0804	0.2999	NA	NA	NA	NA	NA	NA	NA	NA	NA	NA	NA	NA
40574.65625	0	-4.96	-1.54	-0.0805	0.3006	NA	NA	NA	NA	NA	NA	NA	NA	NA	NA	NA	NA
40574.67708	0	-5.12	-1.68	-0.0145	0.2324	NA	NA	NA	NA	NA	NA	NA	NA	NA	NA	NA	NA
40574.69792	0	-5.2	-1.69	-0.0145	0.2319	NA	NA	NA	NA	NA	NA	NA	NA	NA	NA	NA	NA
40574.71875	0	-5.25	-1.52	-0.0145	0.2321	NA	NA	NA	NA	NA	NA	NA	NA	NA	NA	NA	NA
40574.73958	0	-5.23	-1.48	-0.0145	0.2338	NA	NA	NA	NA	NA	NA	NA	NA	NA	NA	NA	NA
40574.76042	0	-5.25	-1.57	-0.0145	0.2346	NA	NA	NA	NA	NA	NA	NA	NA	NA	NA	NA	NA
40574.78125	0	-5.23	-1.67	-0.0145	0.2362	NA	NA	NA	NA	NA	NA	NA	NA	NA	NA	NA	NA
40574.80208	0	-5.32	-1.85	-0.0145	0.2355	NA	NA	NA	NA	NA	NA	NA	NA	NA	NA	NA	NA
40574.82292	0	-5.3	-1.7	-0.0145	0.2371	NA	NA	NA	NA	NA	NA	NA	NA	NA	NA	NA	NA
40574.84375	0	-5.28	-1.66	-0.0145	0.2388	NA	NA	NA	NA	NA	NA	NA	NA	NA	NA	NA	NA
40574.86458	0	-5.25	-1.81	-0.0145	0.2407	NA	NA	NA	NA	NA	NA	NA	NA	NA	NA	NA	NA
40574.88542	0	-5.28	-1.83	-0.0145	0.2412	NA	NA	NA	NA	NA	NA	NA	NA	NA	NA	NA	NA
40574.90625	0	-5.39	-2	-0.0067	0.2322	NA	NA	NA	NA	NA	NA	NA	NA	NA	NA	NA	NA
40574.92708	0	-5.39	-1.77	-0.0067	0.2334	NA	NA	NA	NA	NA	NA	NA	NA	NA	NA	NA	NA
40574.94792	0	-5.4	-1.71	-0.0067	0.2343	NA	NA	NA	NA	NA	NA	NA	NA	NA	NA	NA	NA
40574.96875	0	-5.42	-1.7	-0.0067	0.2351	NA	NA	NA	NA	NA	NA	NA	NA	NA	NA	NA	NA
40574.98958	0	-5.56	-1.97	0.0494	0.177	NA	NA	NA	NA	NA	NA	NA	NA	NA	NA	NA	NA
40575.01042	0	-5.59	-1.84	0.0494	0.1776	NA	NA	NA	NA	NA	NA	NA	NA	NA	NA	NA	NA
40575.03125	0	-5.54	-1.95	0.0494	0.1799	NA	NA	NA	NA	NA	NA	NA	NA	NA	NA	NA	NA
40575.05208	0	-5.68	-2.18	0.0494	0.1778	NA	NA	NA	NA	NA	NA	NA	NA	NA	NA	NA	NA
40575.07292	0	-5.74	-2.04	0.0494	0.1776	NA	NA	NA	NA	NA	NA	NA	NA	NA	NA	NA	NA
40575.09375	0	-5.75	-1.88	0.0494	0.1786	NA	NA	NA	NA	NA	NA	NA	NA	NA	NA	NA	NA
40575.11458	0	-5.73	-1.82	0.0494	0.1802	NA	NA	NA	NA	NA	NA	NA	NA	NA	NA	NA	NA
40575.13542	0	-5.84	-1.9	0.0173	0.2108	NA	NA	NA	NA	NA	NA	NA	NA	NA	NA	NA	NA
40575.15625	0	-5.81	-2.24	0.0173	0.2127	NA	NA	NA	NA	NA	NA	NA	NA	NA	NA	NA	NA
40575.17708	0	-5.87	-2.15	0.0173	0.2124	NA	NA	NA	NA	NA	NA	NA	NA	NA	NA	NA	NA
40575.19792	0	-5.8	-2.16	0.0173	0.2153	NA	NA	NA	NA	NA	NA	NA	NA	NA	NA	NA	NA
40575.21875	0	-5.85	-2.14	0.0173	0.2152	NA	NA	NA	NA	NA	NA	NA	NA	NA	NA	NA	NA
40575.23958	0	-5.83	-2.37	0.0173	0.2169	NA	NA	NA	NA	NA	NA	NA	NA	NA	NA	NA	NA
40575.26042	0	-5.92	-2.37	0.0165	0.2167	NA	NA	NA	NA	NA	NA	NA	NA	NA	NA	NA	NA
40575.28125	0	-5.87	-2.23	-0.0637	0.2992	NA	NA	NA	NA	NA	NA	NA	NA	NA	NA	NA	NA
40575.30208	0	-5.84	-2.28	-0.2	0.4374	NA	NA	NA	NA	NA	NA	NA	NA	NA	NA	NA	NA
40575.32292	0	-5.74	-2.2	-0.25	0.491	NA	NA	NA	NA	NA	NA	NA	NA	NA	NA	NA	NA
40575.34375	0	-5.6	-1.93	-0.597	0.8427	NA	NA	NA	NA	NA	NA	NA	NA	NA	NA	NA	NA
40575.36458	0	-5.48	-1.82	-0.6016	0.8515	NA	NA	NA	NA	NA	NA	NA	NA	NA	NA	NA	NA
40575.38542	0	-5.38	-1.75	-0.46	0.7136	NA	NA	NA	NA	NA	NA	NA	NA	NA	NA	NA	NA
40575.40625	0	-5.26	-1.53	-0.85	1.1079	NA	NA	NA	NA	NA	NA	NA	NA	NA	NA	NA	NA
40575.42708	0	-5.25	-1.46	-0.44	0.6994	NA	NA	NA	NA	NA	NA	NA	NA	NA	NA	NA	NA
40575.44792	0	-5.13	-1.32	-0.41	0.6737	NA	NA	NA	NA	NA	NA	NA	NA	NA	NA	NA	NA
40575.46875	0	-5.11	-1.1	-0.27	0.5355	NA	NA	NA	NA	NA	NA	NA	NA	NA	NA	NA	NA
40575.48958	0	-4.91	-0.81	-0.3	0.572	NA	NA	NA	NA	NA	NA	NA	NA	NA	NA	NA	NA
40575.51042	0	-4.94	-1.19	-1.62	1.8925	NA	NA	NA	NA	NA	NA	NA	NA	NA	NA	NA	NA
40575.53125	0	-4.84	-1.02	-1	1.2765	NA	NA	NA	NA	NA	NA	NA	NA	NA	NA	NA	NA
40575.55208	0	-4.95	-1.23	-1.16	1.4348	NA	NA	NA	NA	NA	NA	NA	NA	NA	NA	NA	NA
40575.57292	0	-5.02	-1.44	-0.31	0.5842	NA	NA	NA	NA	NA	NA	NA	NA	NA	NA	NA	NA
40575.59375	0	-5.15	-1.61	-0.26	0.5319	NA	NA	NA	NA	NA	NA	NA	NA	NA	NA	NA	NA
40575.61458	0	-5.28	-1.92	-0.3063	0.5759	NA	NA	NA	NA	NA	NA	NA	NA	NA	NA	NA	NA
40575.63542	0	-5.37	-1.69	-0.1291	0.3976	NA	NA	NA	NA	NA	NA	NA	NA	NA	NA	NA	NA
40575.65625	0	-5.52	-1.87	0.0318	0.2339	NA	NA	NA	NA	NA	NA	NA	NA	NA	NA	NA	NA
40575.67708	0	-5.62	-2.28	0.0494	0.2148	NA	NA	NA	NA	NA	NA	NA	NA	NA	NA	NA	NA
40575.69792	0	-5.72	-2.08	0.0494	0.2133	NA	NA	NA	NA	NA	NA	NA	NA	NA	NA	NA	NA
40575.71875	0	-5.73	-1.93	0.0494	0.2142	NA	NA	NA	NA	NA	NA	NA	NA	NA	NA	NA	NA
40575.73958	0	-5.84	-1.93	0.0173	0.2444	NA	NA	NA	NA	NA	NA	NA	NA	NA	NA	NA	NA
40575.76042	0	-5.92	-2.09	0.0173	0.2434	NA	NA	NA	NA	NA	NA	NA	NA	NA	NA	NA	NA
40575.78125	0	-5.93	-2.17	0.0173	0.2443	NA	NA	NA	NA	NA	NA	NA	NA	NA	NA	NA	NA
40575.80208	0	-5.98	-2.04	0.0173	0.2441	NA	NA	NA	NA	NA	NA	NA	NA	NA	NA	NA	NA
40575.82292	0	-6.08	-2.27	0.0985	0.1614	NA	NA	NA	NA	NA	NA	NA	NA	NA	NA	NA	NA
40575.84375	0	-6.12	-2.29	0.0808	0.1791	NA	NA	NA	NA	NA	NA	NA	NA	NA	NA	NA	NA
40575.86458	0	-6.17	-2.24	0.0808	0.1789	NA	NA	NA	NA	NA	NA	NA	NA	NA	NA	NA	NA
40575.88542	0	-6.21	-2.21	0.2146	0.0452	NA	NA	NA	NA	NA	NA	NA	NA	NA	NA	NA	NA
40575.90625	0	-6.25	-2.2	0.2146	0.0452	NA	NA	NA	NA	NA	NA	NA	NA	NA	NA	NA	NA
40575.92708	0	-6.27	-2.32	0.2146	0.0458	NA	NA	NA	NA	NA	NA	NA	NA	NA	NA	NA	NA
40575.94792	0	-6.29	-2.31	0.2146	0.0463	NA	NA	NA	NA	NA	NA	NA	NA	NA	NA	NA	NA
40575.96875	0	-6.34	-2.37	0.2146	0.0461	NA	NA	NA	NA	NA	NA	NA	NA	NA	NA	NA	NA
40575.98958	0	-6.37	-2.31	0.2146	0.0463	NA	NA	NA	NA	NA	NA	NA	NA	NA	NA	NA	NA
40576.01042	0	-6.44	-2.39	0.41	0	NA	NA	NA	NA	NA	NA	NA	NA	NA	NA	NA	NA
40576.03125	0	-6.39	-2.41	0.2146	0.048	NA	NA	NA	NA	NA	NA	NA	NA	NA	NA	NA	NA
40576.05208	0	-6.46	-2.26	0.41	0	NA	NA	NA	NA	NA	NA	NA	NA	NA	NA	NA	NA
40576.07292	0	-6.52	-2.49	0.3756	0	NA	NA	NA	NA	NA	NA	NA	NA	NA	NA	NA	NA
40576.09375	0	-6.56	-2.33	0.3756	0	NA	NA	NA	NA	NA	NA	NA	NA	NA	NA	NA	NA
40576.11458	0	-6.57	-2.3	0.3756	0	NA	NA	NA	NA	NA	NA	NA	NA	NA	NA	NA	NA
40576.13542	0	-6.48	-2.2	0.41	0	NA	NA	NA	NA	NA	NA	NA	NA	NA	NA	NA	NA
40576.15625	0	-6.44	-2.34	0.41	0	NA	NA	NA	NA	NA	NA	NA	NA	NA	NA	NA	NA
40576.17708	0	-6.42	-2.43	0.41	0	NA	NA	NA	NA	NA	NA	NA	NA	NA	NA	NA	NA
40576.19792	0	-6.45	-2.52	0.41	0	NA	NA	NA	NA	NA	NA	NA	NA	NA	NA	NA	NA
40576.21875	0	-6.4	-2.49	0.2146	0.0575	NA	NA	NA	NA	NA	NA	NA	NA	NA	NA	NA	NA
40576.23958	0	-6.36	-2.49	0.2146	0.0598	NA	NA	NA	NA	NA	NA	NA	NA	NA	NA	NA	NA
40576.26042	0	-6.27	-2.24	0.2192	0.0589	NA	NA	NA	NA	NA	NA	NA	NA	NA	NA	NA	NA
40576.28125	0	-6.22	-2.19	0.0593	0.2213	NA	NA	NA	NA	NA	NA	NA	NA	NA	NA	NA	NA
40576.30208	0	-6.05	-2.03	-0.39	0.6768	NA	NA	NA	NA	NA	NA	NA	NA	NA	NA	NA	NA
40576.32292	0	-5.93	-1.85	-0.52	0.8115	NA	NA	NA	NA	NA	NA	NA	NA	NA	NA	NA	NA
40576.34375	0	-5.78	-1.68	-0.57	0.8672	NA	NA	NA	NA	NA	NA	NA	NA	NA	NA	NA	NA
40576.36458	0	-5.53	-1.42	-0.82	1.126	NA	NA	NA	NA	NA	NA	NA	NA	NA	NA	NA	NA
40576.38542	0	-5.37	-1.32	-0.71	1.0222	NA	NA	NA	NA	NA	NA	NA	NA	NA	NA	NA	NA
40576.40625	0	-5.11	-1.06	-0.77	1.0916	NA	NA	NA	NA	NA	NA	NA	NA	NA	NA	NA	NA
40576.42708	0	-4.99	-1.12	-0.97	1.2967	NA	NA	NA	NA	NA	NA	NA	NA	NA	NA	NA	NA
40576.44792	0	-4.91	-1.19	-1.11	1.4405	NA	NA	NA	NA	NA	NA	NA	NA	NA	NA	NA	NA
40576.46875	0	-4.66	-0.79	-1.01	1.35	NA	NA	NA	NA	NA	NA	NA	NA	NA	NA	NA	NA
40576.48958	0	-4.41	-1.1	-0.54	0.8896	NA	NA	NA	NA	NA	NA	NA	NA	NA	NA	NA	NA
40576.51042	0	-4.23	-1.21	-0.11	0.467	NA	NA	NA	NA	NA	NA	NA	NA	NA	NA	NA	NA
40576.53125	0	-3.96	-1.11	-0.35	0.7175	NA	NA	NA	NA	NA	NA	NA	NA	NA	NA	NA	NA
40576.55208	0	-3.78	-1.01	-0.32	0.6952	NA	NA	NA	NA	NA	NA	NA	NA	NA	NA	NA	NA
40576.57292	0	-3.66	-0.97	-0.38	0.7608	NA	NA	NA	NA	NA	NA	NA	NA	NA	NA	NA	NA
40576.59375	0	-3.55	-0.94	-0.16	0.5461	NA	NA	NA	NA	NA	NA	NA	NA	NA	NA	NA	NA
40576.61458	0	-3.42	-0.9	-0.5976	0.9898	NA	NA	NA	NA	NA	NA	NA	NA	NA	NA	NA	NA
40576.63542	0	-3.38	-1.06	-0.0245	0.4196	NA	NA	NA	NA	NA	NA	NA	NA	NA	NA	NA	NA
40576.65625	0	-3.53	-1.15	0.0631	0.328	NA	NA	NA	NA	NA	NA	NA	NA	NA	NA	NA	NA
40576.67708	0	-3.85	-1.39	-0.0923	0.4735	NA	NA	NA	NA	NA	NA	NA	NA	NA	NA	NA	NA
40576.69792	0	-3.99	-1.38	-0.0923	0.4699	NA	NA	NA	NA	NA	NA	NA	NA	NA	NA	NA	NA
40576.71875	0	-4.06	-1.4	-0.2113	0.5878	NA	NA	NA	NA	NA	NA	NA	NA	NA	NA	NA	NA
40576.73958	0	-4.12	-1.45	-0.2113	0.587	NA	NA	NA	NA	NA	NA	NA	NA	NA	NA	NA	NA
40576.76042	0	-4.19	-1.47	-0.2113	0.5859	NA	NA	NA	NA	NA	NA	NA	NA	NA	NA	NA	NA
40576.78125	0	-4.31	-1.55	-0.2113	0.583	NA	NA	NA	NA	NA	NA	NA	NA	NA	NA	NA	NA
40576.80208	0	-4.34	-1.59	-0.2113	0.5833	NA	NA	NA	NA	NA	NA	NA	NA	NA	NA	NA	NA
40576.82292	0	-4.36	-1.66	-0.2113	0.5839	NA	NA	NA	NA	NA	NA	NA	NA	NA	NA	NA	NA
40576.84375	0	-4.3	-1.68	-0.2113	0.5874	NA	NA	NA	NA	NA	NA	NA	NA	NA	NA	NA	NA
40576.86458	0	-4.36	-1.64	-0.2113	0.5866	NA	NA	NA	NA	NA	NA	NA	NA	NA	NA	NA	NA
40576.88542	0	-4.4	-1.61	-0.2113	0.5865	NA	NA	NA	NA	NA	NA	NA	NA	NA	NA	NA	NA
40576.90625	0	-4.47	-1.61	-0.2113	0.5853	NA	NA	NA	NA	NA	NA	NA	NA	NA	NA	NA	NA
40576.92708	0	-4.5	-1.63	-0.2113	0.5856	NA	NA	NA	NA	NA	NA	NA	NA	NA	NA	NA	NA
40576.94792	0	-4.59	-1.7	-0.2113	0.5837	NA	NA	NA	NA	NA	NA	NA	NA	NA	NA	NA	NA
40576.96875	0	-4.68	-1.75	-0.2113	0.5817	NA	NA	NA	NA	NA	NA	NA	NA	NA	NA	NA	NA
40576.98958	0	-4.68	-1.72	-0.2113	0.5831	NA	NA	NA	NA	NA	NA	NA	NA	NA	NA	NA	NA
40577.01042	0	-4.73	-1.72	-0.2113	0.5825	NA	NA	NA	NA	NA	NA	NA	NA	NA	NA	NA	NA
40577.03125	0	-4.75	-1.73	-0.2113	0.5831	NA	NA	NA	NA	NA	NA	NA	NA	NA	NA	NA	NA
40577.05208	0	-4.74	-1.81	-0.2113	0.5848	NA	NA	NA	NA	NA	NA	NA	NA	NA	NA	NA	NA
40577.07292	0	-4.68	-1.85	-0.2113	0.5882	NA	NA	NA	NA	NA	NA	NA	NA	NA	NA	NA	NA
40577.09375	0	-4.72	-1.71	-0.2113	0.5881	NA	NA	NA	NA	NA	NA	NA	NA	NA	NA	NA	NA
40577.11458	0	-4.67	-1.64	-0.2113	0.5912	NA	NA	NA	NA	NA	NA	NA	NA	NA	NA	NA	NA
40577.13542	0	-4.67	-1.68	-0.2113	0.5925	NA	NA	NA	NA	NA	NA	NA	NA	NA	NA	NA	NA
40577.15625	0	-4.68	-1.73	-0.2113	0.5935	NA	NA	NA	NA	NA	NA	NA	NA	NA	NA	NA	NA
40577.17708	0	-4.68	-1.73	-0.22	0.6035	NA	NA	NA	NA	NA	NA	NA	NA	NA	NA	NA	NA
40577.19792	0	-4.65	-1.79	-0.22	0.6059	NA	NA	NA	NA	NA	NA	NA	NA	NA	NA	NA	NA
40577.21875	0	-4.61	-1.73	-0.22	0.6087	NA	NA	NA	NA	NA	NA	NA	NA	NA	NA	NA	NA
40577.23958	0	-4.62	-1.64	-0.2304	0.6201	NA	NA	NA	NA	NA	NA	NA	NA	NA	NA	NA	NA
40577.26042	0	-4.58	-1.64	-0.2312	0.6237	NA	NA	NA	NA	NA	NA	NA	NA	NA	NA	NA	NA
40577.28125	0	-4.42	-1.48	-0.66	1.0599	NA	NA	NA	NA	NA	NA	NA	NA	NA	NA	NA	NA
40577.30208	0	-4.17	-1.19	-1.01	1.4209	NA	NA	NA	NA	NA	NA	NA	NA	NA	NA	NA	NA
40577.32292	0	-3.89	-0.9	-1.02	1.4432	NA	NA	NA	NA	NA	NA	NA	NA	NA	NA	NA	NA
40577.34375	0	-3.59	-0.63	-1.5	1.9365	NA	NA	NA	NA	NA	NA	NA	NA	NA	NA	NA	NA
40577.36458	0	-3.28	-0.27	-1.49	1.9405	NA	NA	NA	NA	NA	NA	NA	NA	NA	NA	NA	NA
40577.38542	0	-3	0	-2.38	2.8436	NA	NA	NA	NA	NA	NA	NA	NA	NA	NA	NA	NA
40577.40625	0	-2.96	0.13	-0.89	1.3567	NA	NA	NA	NA	NA	NA	NA	NA	NA	NA	NA	NA
40577.42708	0	-2.71	0.29	-1.49	1.9688	NA	NA	NA	NA	NA	NA	NA	NA	NA	NA	NA	NA
40577.44792	0	-2.32	0.81	-2.5	2.997	NA	NA	NA	NA	NA	NA	NA	NA	NA	NA	NA	NA
40577.46875	0	-2.33	0.8	-2.35	2.8482	NA	NA	NA	NA	NA	NA	NA	NA	NA	NA	NA	NA
40577.48958	0	-2.12	1.02	-2.27	2.7789	NA	NA	NA	NA	NA	NA	NA	NA	NA	NA	NA	NA
40577.51042	0	-1.73	1.38	-2.27	2.7978	NA	NA	NA	NA	NA	NA	NA	NA	NA	NA	NA	NA
40577.53125	0	-1.68	1.14	-2.12	2.6517	NA	NA	NA	NA	NA	NA	NA	NA	NA	NA	NA	NA
40577.55208	0	-1.65	0.99	-1.92	2.4548	NA	NA	NA	NA	NA	NA	NA	NA	NA	NA	NA	NA
40577.57292	0	-1.67	0.9	-1	1.5356	NA	NA	NA	NA	NA	NA	NA	NA	NA	NA	NA	NA
40577.59375	0	-1.82	0.46	-1.44	1.9705	NA	NA	NA	NA	NA	NA	NA	NA	NA	NA	NA	NA
40577.61458	0	-1.96	0.22	-0.87	1.3959	NA	NA	NA	NA	NA	NA	NA	NA	NA	NA	NA	NA
40577.63542	0	-2.18	-0.04	-0.47	0.9877	NA	NA	NA	NA	NA	NA	NA	NA	NA	NA	NA	NA
40577.65625	0	-2.5	-0.31	0.2119	0.2933	NA	NA	NA	NA	NA	NA	NA	NA	NA	NA	NA	NA
40577.67708	0	-2.75	-0.62	0.26	0.2357	NA	NA	NA	NA	NA	NA	NA	NA	NA	NA	NA	NA
40577.69792	0	-2.89	-0.7	0.3042	0.1869	NA	NA	NA	NA	NA	NA	NA	NA	NA	NA	NA	NA
40577.71875	0	-2.9	-0.75	0.3042	0.188	NA	NA	NA	NA	NA	NA	NA	NA	NA	NA	NA	NA
40577.73958	0	-3.28	-0.95	0.2893	0.188	NA	NA	NA	NA	NA	NA	NA	NA	NA	NA	NA	NA
40577.76042	0	-3.47	-1.08	0.2911	0.1794	NA	NA	NA	NA	NA	NA	NA	NA	NA	NA	NA	NA
40577.78125	0	-3.25	-1.08	0.4252	0.0563	NA	NA	NA	NA	NA	NA	NA	NA	NA	NA	NA	NA
40577.80208	0	-3.09	-1.01	0.5422	0	NA	NA	NA	NA	NA	NA	NA	NA	NA	NA	NA	NA
40577.82292	0	-3.05	-1	0.5422	0	NA	NA	NA	NA	NA	NA	NA	NA	NA	NA	NA	NA
40577.84375	0	-3.09	-1.1	0.5422	0	NA	NA	NA	NA	NA	NA	NA	NA	NA	NA	NA	NA
40577.86458	0	-3.11	-1.05	0.5422	0	NA	NA	NA	NA	NA	NA	NA	NA	NA	NA	NA	NA
40577.88542	0	-3.06	-1	0.5422	0	NA	NA	NA	NA	NA	NA	NA	NA	NA	NA	NA	NA
40577.90625	0	-3.03	-0.99	0.5422	0	NA	NA	NA	NA	NA	NA	NA	NA	NA	NA	NA	NA
40577.92708	0	-2.95	-1.02	0.5482	0	NA	NA	NA	NA	NA	NA	NA	NA	NA	NA	NA	NA
40577.94792	0	-2.95	-1.01	0.5482	0	NA	NA	NA	NA	NA	NA	NA	NA	NA	NA	NA	NA
40577.96875	0	-3.04	-1.06	0.549	0	NA	NA	NA	NA	NA	NA	NA	NA	NA	NA	NA	NA
40577.98958	0	-3.05	-1.05	0.549	0	NA	NA	NA	NA	NA	NA	NA	NA	NA	NA	NA	NA
40578.01042	0	-3	-1.01	0.561	0	NA	NA	NA	NA	NA	NA	NA	NA	NA	NA	NA	NA
40578.03125	0	-2.94	-0.99	0.5526	0	NA	NA	NA	NA	NA	NA	NA	NA	NA	NA	NA	NA
40578.05208	0	-2.88	-0.99	-0.1	0.6177	NA	NA	NA	NA	NA	NA	NA	NA	NA	NA	NA	NA
40578.07292	0	-2.86	-0.98	-0.07	0.5902	NA	NA	NA	NA	NA	NA	NA	NA	NA	NA	NA	NA
40578.09375	0	-2.9	-1.04	0.5694	0	NA	NA	NA	NA	NA	NA	NA	NA	NA	NA	NA	NA
40578.11458	0	-2.97	-1.12	-0.02	0.5381	NA	NA	NA	NA	NA	NA	NA	NA	NA	NA	NA	NA
40578.13542	0	-2.96	-1.04	0.5694	0	NA	NA	NA	NA	NA	NA	NA	NA	NA	NA	NA	NA
40578.15625	0	-2.88	-1	0.5694	0	NA	NA	NA	NA	NA	NA	NA	NA	NA	NA	NA	NA
40578.17708	0	-2.81	-0.93	0.5694	0	NA	NA	NA	NA	NA	NA	NA	NA	NA	NA	NA	NA
40578.19792	0	-2.73	-0.87	0.5541	0	NA	NA	NA	NA	NA	NA	NA	NA	NA	NA	NA	NA
40578.21875	0	-2.67	-0.84	0.5541	0	NA	NA	NA	NA	NA	NA	NA	NA	NA	NA	NA	NA
40578.23958	0	-2.65	-0.82	0.5541	0	NA	NA	NA	NA	NA	NA	NA	NA	NA	NA	NA	NA
40578.26042	0	-2.74	-0.87	0.3671	0.1726	NA	NA	NA	NA	NA	NA	NA	NA	NA	NA	NA	NA
40578.28125	0	-3.1	-1.1	-0.5981	1.1223	NA	NA	NA	NA	NA	NA	NA	NA	NA	NA	NA	NA
40578.30208	0	-2.58	-0.61	-0.5818	1.1323	NA	NA	NA	NA	NA	NA	NA	NA	NA	NA	NA	NA
40578.32292	0	-1.89	0.12	-1.75	2.336	NA	NA	NA	NA	NA	NA	NA	NA	NA	NA	NA	NA
40578.34375	0	-1.59	0.33	-1.72	2.3227	NA	NA	NA	NA	NA	NA	NA	NA	NA	NA	NA	NA
40578.36458	0	-0.13	1.68	-1.43	2.1104	NA	NA	NA	NA	NA	NA	NA	NA	NA	NA	NA	NA
40578.38542	0	0.56	2.61	-2.22	2.9398	NA	NA	NA	NA	NA	NA	NA	NA	NA	NA	NA	NA
40578.40625	0	1.13	3.44	-2.72	3.4735	NA	NA	NA	NA	NA	NA	NA	NA	NA	NA	NA	NA
40578.42708	0	1.87	4.91	-1.7375	2.5352	NA	NA	NA	NA	NA	NA	NA	NA	NA	NA	NA	NA
40578.44792	0	1.8	4.01	-1.513	2.3089	NA	NA	NA	NA	NA	NA	NA	NA	NA	NA	NA	NA
40578.46875	0	2.18	3.74	-1.5	2.3198	NA	NA	NA	NA	NA	NA	NA	NA	NA	NA	NA	NA
40578.48958	0	2.71	3.96	-3.01	3.8628	NA	NA	NA	NA	NA	NA	NA	NA	NA	NA	NA	NA
40578.51042	0	2.85	3.46	-1.7669	2.63	NA	NA	NA	NA	NA	NA	NA	NA	NA	NA	NA	NA
40578.53125	0	3.85	4.4	-2.2656	3.1913	NA	NA	NA	NA	NA	NA	NA	NA	NA	NA	NA	NA
40578.55208	0	3.85	4.07	-1.73	2.6578	NA	NA	NA	NA	NA	NA	NA	NA	NA	NA	NA	NA
40578.57292	0	3.62	3.53	-1.034	1.9496	NA	NA	NA	NA	NA	NA	NA	NA	NA	NA	NA	NA
40578.59375	0	3.04	2.55	-0.83	1.7122	NA	NA	NA	NA	NA	NA	NA	NA	NA	NA	NA	NA
40578.61458	0	2.23	1.43	-0.59	1.4255	NA	NA	NA	NA	NA	NA	NA	NA	NA	NA	NA	NA
40578.63542	0	1.19	0.62	0.07	0.7064	NA	NA	NA	NA	NA	NA	NA	NA	NA	NA	NA	NA
40578.65625	0	0.41	0.21	0.9589	0	NA	NA	NA	NA	NA	NA	NA	NA	NA	NA	NA	NA
40578.67708	0	-1.42	-0.44	0.5225	0.1127	NA	NA	NA	NA	NA	NA	NA	NA	NA	NA	NA	NA
40578.69792	0	-2.35	-1.04	0.5106	0.0776	NA	NA	NA	NA	NA	NA	NA	NA	NA	NA	NA	NA
40578.71875	0	-3.75	-1.59	0.2386	0.2814	NA	NA	NA	NA	NA	NA	NA	NA	NA	NA	NA	NA
40578.73958	0	-4.47	-2.02	-0.048	0.535	NA	NA	NA	NA	NA	NA	NA	NA	NA	NA	NA	NA
40578.76042	0	-2.43	-1.65	0.5106	0.0773	NA	NA	NA	NA	NA	NA	NA	NA	NA	NA	NA	NA
40578.78125	0	-2.24	-1.28	0.5106	0.0884	NA	NA	NA	NA	NA	NA	NA	NA	NA	NA	NA	NA
40578.80208	0	-2.59	-1.35	0.5106	0.0717	NA	NA	NA	NA	NA	NA	NA	NA	NA	NA	NA	NA
40578.82292	0	-1.99	-1.22	0.5106	0.104	NA	NA	NA	NA	NA	NA	NA	NA	NA	NA	NA	NA
40578.84375	0	-1.86	-1.12	0.5887	0.0341	NA	NA	NA	NA	NA	NA	NA	NA	NA	NA	NA	NA
40578.86458	0	-1.85	-1.19	0.5887	0.036	NA	NA	NA	NA	NA	NA	NA	NA	NA	NA	NA	NA
40578.88542	0	-1.51	-1.06	1.82	0	NA	NA	NA	NA	NA	NA	NA	NA	NA	NA	NA	NA
40578.90625	0	-1.18	-0.89	1.25	0	NA	NA	NA	NA	NA	NA	NA	NA	NA	NA	NA	NA
40578.92708	0	-1.11	-0.84	0.5887	0.08	NA	NA	NA	NA	NA	NA	NA	NA	NA	NA	NA	NA
40578.94792	0	-1.16	-0.8	0.94	0	NA	NA	NA	NA	NA	NA	NA	NA	NA	NA	NA	NA
40578.96875	0	-1.34	-0.78	0.73	0	NA	NA	NA	NA	NA	NA	NA	NA	NA	NA	NA	NA
40578.98958	0	-1.55	-0.9	0.85	0	NA	NA	NA	NA	NA	NA	NA	NA	NA	NA	NA	NA
40579.01042	0	-1.25	-0.68	0.41	0.2566	NA	NA	NA	NA	NA	NA	NA	NA	NA	NA	NA	NA
40579.03125	0	-1.22	-0.73	0.6	0.0697	NA	NA	NA	NA	NA	NA	NA	NA	NA	NA	NA	NA
40579.05208	0	-1.17	-0.69	0.29	0.3838	NA	NA	NA	NA	NA	NA	NA	NA	NA	NA	NA	NA
40579.07292	0	-1.25	-0.71	0.3	0.3708	NA	NA	NA	NA	NA	NA	NA	NA	NA	NA	NA	NA
40579.09375	0	-1.26	-0.69	0.42	0.2517	NA	NA	NA	NA	NA	NA	NA	NA	NA	NA	NA	NA
40579.11458	0	-1.39	-0.72	0.5887	0.0772	NA	NA	NA	NA	NA	NA	NA	NA	NA	NA	NA	NA
40579.13542	0	-1.99	-0.92	0.5106	0.1237	NA	NA	NA	NA	NA	NA	NA	NA	NA	NA	NA	NA
40579.15625	0	-2.79	-1.08	0.5294	0.0636	NA	NA	NA	NA	NA	NA	NA	NA	NA	NA	NA	NA
40579.17708	0	-4	-1.67	0.1825	0.3497	NA	NA	NA	NA	NA	NA	NA	NA	NA	NA	NA	NA
40579.19792	0	-4.96	-2.25	-0.1022	0.5886	NA	NA	NA	NA	NA	NA	NA	NA	NA	NA	NA	NA
40579.21875	0	-4.99	-2.39	-0.1022	0.5882	NA	NA	NA	NA	NA	NA	NA	NA	NA	NA	NA	NA
40579.23958	0	-5.12	-2.37	-0.117	0.5978	NA	NA	NA	NA	NA	NA	NA	NA	NA	NA	NA	NA
40579.26042	0	-4.85	-2.31	-0.2307	0.7254	NA	NA	NA	NA	NA	NA	NA	NA	NA	NA	NA	NA
40579.28125	0	-3.27	-1.83	-0.7853	1.3604	NA	NA	NA	NA	NA	NA	NA	NA	NA	NA	NA	NA
40579.30208	0	-1.87	-0.83	-1.8989	2.5504	NA	NA	NA	NA	NA	NA	NA	NA	NA	NA	NA	NA
40579.32292	0	-0.86	0.53	-1.48	2.1899	NA	NA	NA	NA	NA	NA	NA	NA	NA	NA	NA	NA
40579.34375	0	0.79	2.21	-2.09	2.8994	NA	NA	NA	NA	NA	NA	NA	NA	NA	NA	NA	NA
40579.36458	0	2.27	3.05	-1.615	2.5188	NA	NA	NA	NA	NA	NA	NA	NA	NA	NA	NA	NA
40579.38542	0	4.63	5.24	-2.3	3.3624	NA	NA	NA	NA	NA	NA	NA	NA	NA	NA	NA	NA
40579.40625	0	5.85	6.4	-2.68	3.8295	NA	NA	NA	NA	NA	NA	NA	NA	NA	NA	NA	NA
40579.42708	0	7.43	7.38	-2.53	3.7957	NA	NA	NA	NA	NA	NA	NA	NA	NA	NA	NA	NA
40579.44792	0	9.03	7.97	-1.815	3.2027	NA	NA	NA	NA	NA	NA	NA	NA	NA	NA	NA	NA
40579.46875	0	10.17	5.55	-2.29	3.7679	NA	NA	NA	NA	NA	NA	NA	NA	NA	NA	NA	NA
40579.48958	0	10.51	5.62	-2.16	3.6673	NA	NA	NA	NA	NA	NA	NA	NA	NA	NA	NA	NA
40579.51042	0	10.74	5.7	-1.81	3.3383	NA	NA	NA	NA	NA	NA	NA	NA	NA	NA	NA	NA
40579.53125	0	10.75	5.82	-1.63	3.1622	NA	NA	NA	NA	NA	NA	NA	NA	NA	NA	NA	NA
40579.55208	0	10.6	5.43	-1.45	2.9734	NA	NA	NA	NA	NA	NA	NA	NA	NA	NA	NA	NA
40579.57292	0	10.95	5.18	-1.59	3.1441	NA	NA	NA	NA	NA	NA	NA	NA	NA	NA	NA	NA
40579.59375	0	10.42	4.53	-1.33	2.8453	NA	NA	NA	NA	NA	NA	NA	NA	NA	NA	NA	NA
40579.61458	0	9.56	3.45	-0.098	1.549	NA	NA	NA	NA	NA	NA	NA	NA	NA	NA	NA	NA
40579.63542	0	8.24	2.44	0.17	1.1823	NA	NA	NA	NA	NA	NA	NA	NA	NA	NA	NA	NA
40579.65625	0	5.69	1.01	0.23	0.9358	NA	NA	NA	NA	NA	NA	NA	NA	NA	NA	NA	NA
40579.67708	0	4.36	0.09	0.9955	0.0781	NA	NA	NA	NA	NA	NA	NA	NA	NA	NA	NA	NA
40579.69792	0	3.73	-0.04	1.1427	0	NA	NA	NA	NA	NA	NA	NA	NA	NA	NA	NA	NA
40579.71875	0	3.42	-0.2	1.1427	0	NA	NA	NA	NA	NA	NA	NA	NA	NA	NA	NA	NA
40579.73958	0	2.27	-0.85	1.234	0	NA	NA	NA	NA	NA	NA	NA	NA	NA	NA	NA	NA
40579.76042	0	0.62	-1.41	0.984	0	NA	NA	NA	NA	NA	NA	NA	NA	NA	NA	NA	NA
40579.78125	0	-0.12	-1.53	0.9006	0	NA	NA	NA	NA	NA	NA	NA	NA	NA	NA	NA	NA
40579.80208	0	-0.6	-1.57	0.6972	0.0617	NA	NA	NA	NA	NA	NA	NA	NA	NA	NA	NA	NA
40579.82292	0	-2.34	-1.78	0.5106	0.147	NA	NA	NA	NA	NA	NA	NA	NA	NA	NA	NA	NA
40579.84375	0	-1.56	-1.85	0.5887	0.1155	NA	NA	NA	NA	NA	NA	NA	NA	NA	NA	NA	NA
40579.86458	0	-0.41	-1.95	0.7968	0	NA	NA	NA	NA	NA	NA	NA	NA	NA	NA	NA	NA
40579.88542	0	-0.35	-1.99	0.9006	0	NA	NA	NA	NA	NA	NA	NA	NA	NA	NA	NA	NA
40579.90625	0	-0.1	-1.92	0.9006	0	NA	NA	NA	NA	NA	NA	NA	NA	NA	NA	NA	NA
40579.92708	0	-0.12	-1.97	0.9006	0	NA	NA	NA	NA	NA	NA	NA	NA	NA	NA	NA	NA
40579.94792	0	0.19	-1.69	0.9333	0	NA	NA	NA	NA	NA	NA	NA	NA	NA	NA	NA	NA
40579.96875	0	0.8	-1.19	0.984	0	NA	NA	NA	NA	NA	NA	NA	NA	NA	NA	NA	NA
40579.98958	0	0.21	-1.43	0.9333	0	NA	NA	NA	NA	NA	NA	NA	NA	NA	NA	NA	NA
40580.01042	0	-0.38	-1.63	0.8467	0	NA	NA	NA	NA	NA	NA	NA	NA	NA	NA	NA	NA
40580.03125	0	-1.06	-1.79	0.5887	0.1581	NA	NA	NA	NA	NA	NA	NA	NA	NA	NA	NA	NA
40580.05208	0	-2.38	-2	0.5106	0.1588	NA	NA	NA	NA	NA	NA	NA	NA	NA	NA	NA	NA
40580.07292	0	-2.65	-2.16	0.5106	0.1444	NA	NA	NA	NA	NA	NA	NA	NA	NA	NA	NA	NA
40580.09375	0	-1.94	-2.1	0.5106	0.1872	NA	NA	NA	NA	NA	NA	NA	NA	NA	NA	NA	NA
40580.11458	0	-1.96	-2.2	0.5106	0.1874	NA	NA	NA	NA	NA	NA	NA	NA	NA	NA	NA	NA
40580.13542	0	-2.12	-2.27	0.5106	0.1792	NA	NA	NA	NA	NA	NA	NA	NA	NA	NA	NA	NA
40580.15625	0	-2.93	-2.15	0.5294	0.1144	NA	NA	NA	NA	NA	NA	NA	NA	NA	NA	NA	NA
40580.17708	0	-1.82	-2.21	0.5887	0.1217	NA	NA	NA	NA	NA	NA	NA	NA	NA	NA	NA	NA
40580.19792	0	-2.96	-2.12	0.5294	0.1151	NA	NA	NA	NA	NA	NA	NA	NA	NA	NA	NA	NA
40580.21875	0	-1.22	-1.88	0.5887	0.161	NA	NA	NA	NA	NA	NA	NA	NA	NA	NA	NA	NA
40580.23958	0	-1.31	-1.78	0.5225	0.223	NA	NA	NA	NA	NA	NA	NA	NA	NA	NA	NA	NA
40580.26042	0	-0.83	-1.7	0.97	0	NA	NA	NA	NA	NA	NA	NA	NA	NA	NA	NA	NA
40580.28125	0	0.91	-1.15	0.63	0.2614	NA	NA	NA	NA	NA	NA	NA	NA	NA	NA	NA	NA
40580.30208	0	3.53	0.25	-0.68	1.756	NA	NA	NA	NA	NA	NA	NA	NA	NA	NA	NA	NA
40580.32292	0	6.02	2.3	-0.99	2.2548	NA	NA	NA	NA	NA	NA	NA	NA	NA	NA	NA	NA
40580.34375	0	6.88	3.25	-1.04	2.3743	NA	NA	NA	NA	NA	NA	NA	NA	NA	NA	NA	NA
40580.36458	0	7.6	3.98	-1.49	2.8841	NA	NA	NA	NA	NA	NA	NA	NA	NA	NA	NA	NA
40580.38542	0	8.52	4.68	-1.98	3.4513	NA	NA	NA	NA	NA	NA	NA	NA	NA	NA	NA	NA
40580.40625	0	9.86	5.53	-1.39	2.9752	NA	NA	NA	NA	NA	NA	NA	NA	NA	NA	NA	NA
40580.42708	0	11.68	7.02	-1.33	3.0736	NA	NA	NA	NA	NA	NA	NA	NA	NA	NA	NA	NA
40580.44792	0	12.35	7.82	-1.61	3.4152	NA	NA	NA	NA	NA	NA	NA	NA	NA	NA	NA	NA
40580.46875	0	12.48	8.26	-1.95	3.7649	NA	NA	NA	NA	NA	NA	NA	NA	NA	NA	NA	NA
40580.48958	0	12.86	8.73	-1.75	3.5965	NA	NA	NA	NA	NA	NA	NA	NA	NA	NA	NA	NA
40580.51042	0	13.1	9.38	-1.26	3.1258	NA	NA	NA	NA	NA	NA	NA	NA	NA	NA	NA	NA
40580.53125	0	13.51	9.87	-1.61	3.5103	NA	NA	NA	NA	NA	NA	NA	NA	NA	NA	NA	NA
40580.55208	0	13.08	9.47	-1.01	2.8704	NA	NA	NA	NA	NA	NA	NA	NA	NA	NA	NA	NA
40580.57292	0	12.45	8.79	-0.71	2.5134	NA	NA	NA	NA	NA	NA	NA	NA	NA	NA	NA	NA
40580.59375	0	12.69	9.21	-0.67	2.4926	NA	NA	NA	NA	NA	NA	NA	NA	NA	NA	NA	NA
40580.61458	0	11.86	8.27	-0.895	2.6437	NA	NA	NA	NA	NA	NA	NA	NA	NA	NA	NA	NA
40580.63542	0	11.09	6.94	0.6633	1.0176	NA	NA	NA	NA	NA	NA	NA	NA	NA	NA	NA	NA
40580.65625	0	9.12	5.39	0.59	0.9241	NA	NA	NA	NA	NA	NA	NA	NA	NA	NA	NA	NA
40580.67708	0	6.76	3.53	0.9143	0.4085	NA	NA	NA	NA	NA	NA	NA	NA	NA	NA	NA	NA
40580.69792	0	4.99	2.75	0.9887	0.1966	NA	NA	NA	NA	NA	NA	NA	NA	NA	NA	NA	NA
40580.71875	0	5.33	2.05	0.9678	0.242	NA	NA	NA	NA	NA	NA	NA	NA	NA	NA	NA	NA
40580.73958	0	3.68	0.82	1.1427	0	NA	NA	NA	NA	NA	NA	NA	NA	NA	NA	NA	NA
40580.76042	0	3.35	-0.08	1.1427	0	NA	NA	NA	NA	NA	NA	NA	NA	NA	NA	NA	NA
40580.78125	0	-0.08	-0.21	0.8758	0	NA	NA	NA	NA	NA	NA	NA	NA	NA	NA	NA	NA
40580.80208	0	-1.39	-0.49	0.5612	0.1806	NA	NA	NA	NA	NA	NA	NA	NA	NA	NA	NA	NA
40580.82292	0	-0.38	-0.73	0.81	0	NA	NA	NA	NA	NA	NA	NA	NA	NA	NA	NA	NA
40580.84375	0	2.28	-0.71	1.1355	0	NA	NA	NA	NA	NA	NA	NA	NA	NA	NA	NA	NA
40580.86458	0	1.57	-0.72	1.1217	0	NA	NA	NA	NA	NA	NA	NA	NA	NA	NA	NA	NA
40580.88542	0	1.84	-0.68	1.1355	0	NA	NA	NA	NA	NA	NA	NA	NA	NA	NA	NA	NA
40580.90625	0	1.69	-0.96	1.1355	0	NA	NA	NA	NA	NA	NA	NA	NA	NA	NA	NA	NA
40580.92708	0	1.92	-0.76	1.1355	0	NA	NA	NA	NA	NA	NA	NA	NA	NA	NA	NA	NA
40580.94792	0	2.05	-0.92	1.12	0	NA	NA	NA	NA	NA	NA	NA	NA	NA	NA	NA	NA
40580.96875	0	0.42	-0.96	0.9185	0	NA	NA	NA	NA	NA	NA	NA	NA	NA	NA	NA	NA
40580.98958	0	-0.89	-1.22	0.6433	0.1227	NA	NA	NA	NA	NA	NA	NA	NA	NA	NA	NA	NA
40581.01042	0	0.13	-1.43	0.8921	0	NA	NA	NA	NA	NA	NA	NA	NA	NA	NA	NA	NA
40581.03125	0	1.54	-1.23	1.62	0	NA	NA	NA	NA	NA	NA	NA	NA	NA	NA	NA	NA
40581.05208	0	2.72	-0.39	1.42	0	NA	NA	NA	NA	NA	NA	NA	NA	NA	NA	NA	NA
40581.07292	0	2.4	-0.44	1.18	0	NA	NA	NA	NA	NA	NA	NA	NA	NA	NA	NA	NA
40581.09375	0	1.07	-1.28	0.9186	0	NA	NA	NA	NA	NA	NA	NA	NA	NA	NA	NA	NA
40581.11458	0	1.28	-1.62	1.0376	0	NA	NA	NA	NA	NA	NA	NA	NA	NA	NA	NA	NA
40581.13542	0	0.05	-1.84	0.8677	0	NA	NA	NA	NA	NA	NA	NA	NA	NA	NA	NA	NA
40581.15625	0	-2.33	-1.79	0.5274	0.146	NA	NA	NA	NA	NA	NA	NA	NA	NA	NA	NA	NA
40581.17708	0	-2.67	-1.8	0.5483	0.1047	NA	NA	NA	NA	NA	NA	NA	NA	NA	NA	NA	NA
40581.19792	0	-2.49	-1.89	0.5483	0.1144	NA	NA	NA	NA	NA	NA	NA	NA	NA	NA	NA	NA
40581.21875	0	-2.34	-1.99	0.5274	0.1434	NA	NA	NA	NA	NA	NA	NA	NA	NA	NA	NA	NA
40581.23958	0	-4.08	-2.07	-0.2708	0.8434	NA	NA	NA	NA	NA	NA	NA	NA	NA	NA	NA	NA
40581.26042	0	-4.74	-2.32	-0.3487	0.8859	NA	NA	NA	NA	NA	NA	NA	NA	NA	NA	NA	NA
40581.28125	0	-2.94	-1.93	-0.8125	1.4469	NA	NA	NA	NA	NA	NA	NA	NA	NA	NA	NA	NA
40581.30208	0	2.62	-0.46	-0.57	1.553	NA	NA	NA	NA	NA	NA	NA	NA	NA	NA	NA	NA
40581.32292	0.2	6.04	1.89	-1.1843	2.4121	NA	NA	NA	NA	NA	NA	NA	NA	NA	NA	NA	NA
40581.34375	0	8.22	4.2	-1.98	3.3736	NA	NA	NA	NA	NA	NA	NA	NA	NA	NA	NA	NA
40581.36458	0	10.02	5.91	-1.98	3.5155	NA	NA	NA	NA	NA	NA	NA	NA	NA	NA	NA	NA
40581.38542	0	11.39	8.44	-1.84	3.4859	NA	NA	NA	NA	NA	NA	NA	NA	NA	NA	NA	NA
40581.40625	0	12.56	9.06	-2.65	4.3916	NA	NA	NA	NA	NA	NA	NA	NA	NA	NA	NA	NA
40581.42708	0	13.23	9.64	-2.47	4.2663	NA	NA	NA	NA	NA	NA	NA	NA	NA	NA	NA	NA
40581.44792	0	14.07	10.69	-2.35	4.2159	NA	NA	NA	NA	NA	NA	NA	NA	NA	NA	NA	NA
40581.46875	0	14.89	10.68	-1.7075	3.6418	NA	NA	NA	NA	NA	NA	NA	NA	NA	NA	NA	NA
40581.48958	0	14.87	9.64	0.38	1.5506	NA	NA	NA	NA	NA	NA	NA	NA	NA	NA	NA	NA
40581.51042	0	15.39	9.91	-1.44	3.4135	NA	NA	NA	NA	NA	NA	NA	NA	NA	NA	NA	NA
40581.53125	0	15.2	9.66	-1.33	3.2851	NA	NA	NA	NA	NA	NA	NA	NA	NA	NA	NA	NA
40581.55208	0	14.88	9.55	-0.35	2.2755	NA	NA	NA	NA	NA	NA	NA	NA	NA	NA	NA	NA
40581.57292	0	14.65	8.96	-0.75	2.6538	NA	NA	NA	NA	NA	NA	NA	NA	NA	NA	NA	NA
40581.59375	0	14.42	8.1	-0.48	2.3622	NA	NA	NA	NA	NA	NA	NA	NA	NA	NA	NA	NA
40581.61458	0	13.72	6.81	-0.8192	2.6402	NA	NA	NA	NA	NA	NA	NA	NA	NA	NA	NA	NA
40581.63542	0	10.94	4.77	0.6633	0.9258	NA	NA	NA	NA	NA	NA	NA	NA	NA	NA	NA	NA
40581.65625	0	7.2	2.95	0.7086	0.5858	NA	NA	NA	NA	NA	NA	NA	NA	NA	NA	NA	NA
40581.67708	0	4.88	1.38	0.9362	0.186	NA	NA	NA	NA	NA	NA	NA	NA	NA	NA	NA	NA
40581.69792	0	1.98	0.3	1.0814	0	NA	NA	NA	NA	NA	NA	NA	NA	NA	NA	NA	NA
40581.71875	0	1.36	-0.35	1.0669	0	NA	NA	NA	NA	NA	NA	NA	NA	NA	NA	NA	NA
40581.73958	0	-1.34	-0.78	0.6357	0.0759	NA	NA	NA	NA	NA	NA	NA	NA	NA	NA	NA	NA
40581.76042	0	-2.39	-1.15	0.5905	0.0597	NA	NA	NA	NA	NA	NA	NA	NA	NA	NA	NA	NA
40581.78125	0	-0.92	-1.34	0.7138	0.0213	NA	NA	NA	NA	NA	NA	NA	NA	NA	NA	NA	NA
40581.80208	0	-3.03	-1.46	0.5106	0.1027	NA	NA	NA	NA	NA	NA	NA	NA	NA	NA	NA	NA
40581.82292	0	-4.78	-1.52	-0.1429	0.6632	NA	NA	NA	NA	NA	NA	NA	NA	NA	NA	NA	NA
40581.84375	0	-4.59	-1.65	-0.1429	0.6723	NA	NA	NA	NA	NA	NA	NA	NA	NA	NA	NA	NA
40581.86458	0	-4.4	-1.84	-0.1429	0.6815	NA	NA	NA	NA	NA	NA	NA	NA	NA	NA	NA	NA
40581.88542	0	-4.26	-2.12	0.0088	0.5365	NA	NA	NA	NA	NA	NA	NA	NA	NA	NA	NA	NA
40581.90625	0	-1.92	-2.07	0.6933	0	NA	NA	NA	NA	NA	NA	NA	NA	NA	NA	NA	NA
40581.92708	0	-3.04	-1.9	0.5911	0.0178	NA	NA	NA	NA	NA	NA	NA	NA	NA	NA	NA	NA
40581.94792	0	-5.69	-2.2	-0.4167	0.889	NA	NA	NA	NA	NA	NA	NA	NA	NA	NA	NA	NA
40581.96875	0	-4.73	-2.04	-0.1429	0.6619	NA	NA	NA	NA	NA	NA	NA	NA	NA	NA	NA	NA
40581.98958	0	-4.22	-1.83	0.0088	0.5357	NA	NA	NA	NA	NA	NA	NA	NA	NA	NA	NA	NA
40582.01042	0	-4.8	-2.09	-0.1429	0.6573	NA	NA	NA	NA	NA	NA	NA	NA	NA	NA	NA	NA
40582.03125	0	-6.63	-2.43	-0.4167	0.8431	NA	NA	NA	NA	NA	NA	NA	NA	NA	NA	NA	NA
40582.05208	0	-6.58	-2.47	-0.4167	0.845	NA	NA	NA	NA	NA	NA	NA	NA	NA	NA	NA	NA
40582.07292	0	-7.34	-2.72	-0.295	0.689	NA	NA	NA	NA	NA	NA	NA	NA	NA	NA	NA	NA
40582.09375	0	-8.03	-2.73	-0.295	0.6592	NA	NA	NA	NA	NA	NA	NA	NA	NA	NA	NA	NA
40582.11458	0	-6.51	-2.54	-0.4167	0.8468	NA	NA	NA	NA	NA	NA	NA	NA	NA	NA	NA	NA
40582.13542	0	-4.68	-2.05	0.2183	0.2988	NA	NA	NA	NA	NA	NA	NA	NA	NA	NA	NA	NA
40582.15625	0	-5.62	-2.04	-0.4167	0.8874	NA	NA	NA	NA	NA	NA	NA	NA	NA	NA	NA	NA
40582.17708	0	-5.78	-2.01	-0.145	0.6076	NA	NA	NA	NA	NA	NA	NA	NA	NA	NA	NA	NA
40582.19792	0	-5.12	-2.01	0.2409	0.2529	NA	NA	NA	NA	NA	NA	NA	NA	NA	NA	NA	NA
40582.21875	0	-5.46	-1.96	0.2512	0.2256	NA	NA	NA	NA	NA	NA	NA	NA	NA	NA	NA	NA
40582.23958	0	-6.16	-1.97	-0.375	0.8184	NA	NA	NA	NA	NA	NA	NA	NA	NA	NA	NA	NA
40582.26042	0	-6.66	-2.16	-0.47	0.8902	NA	NA	NA	NA	NA	NA	NA	NA	NA	NA	NA	NA
40582.28125	0	-5.55	-1.83	-0.4378	0.9088	NA	NA	NA	NA	NA	NA	NA	NA	NA	NA	NA	NA
40582.30208	0	-4.54	-1.25	-0.8197	1.3394	NA	NA	NA	NA	NA	NA	NA	NA	NA	NA	NA	NA
40582.32292	0	-3.35	-0.52	-1.6189	2.1992	NA	NA	NA	NA	NA	NA	NA	NA	NA	NA	NA	NA
40582.34375	0	-1.1	1.27	-1.9133	2.6172	NA	NA	NA	NA	NA	NA	NA	NA	NA	NA	NA	NA
40582.36458	0	0.3	1.18	-2.04	2.8259	NA	NA	NA	NA	NA	NA	NA	NA	NA	NA	NA	NA
40582.38542	0	1.24	1.79	-2.43	3.2729	NA	NA	NA	NA	NA	NA	NA	NA	NA	NA	NA	NA
40582.40625	0	2.77	2.67	-1.672	2.6116	NA	NA	NA	NA	NA	NA	NA	NA	NA	NA	NA	NA
40582.42708	0	4.19	3.02	-0.59	1.6231	NA	NA	NA	NA	NA	NA	NA	NA	NA	NA	NA	NA
40582.44792	0	5.21	3.54	-1.9533	3.0553	NA	NA	NA	NA	NA	NA	NA	NA	NA	NA	NA	NA
40582.46875	0	6.52	4.3	-3.34	4.533	NA	NA	NA	NA	NA	NA	NA	NA	NA	NA	NA	NA
40582.48958	0	7.06	4.98	-1.97	3.2006	NA	NA	NA	NA	NA	NA	NA	NA	NA	NA	NA	NA
40582.51042	0	8.09	5.73	-1.1	2.4043	NA	NA	NA	NA	NA	NA	NA	NA	NA	NA	NA	NA
40582.53125	0	9.72	6.4	-1.7073	3.1321	NA	NA	NA	NA	NA	NA	NA	NA	NA	NA	NA	NA
40582.55208	0	10.86	6.79	-1.19	2.7005	NA	NA	NA	NA	NA	NA	NA	NA	NA	NA	NA	NA
40582.57292	0	11.84	7.16	-0.66	2.245	NA	NA	NA	NA	NA	NA	NA	NA	NA	NA	NA	NA
40582.59375	0	11.4	6.91	-1.04	2.589	NA	NA	NA	NA	NA	NA	NA	NA	NA	NA	NA	NA
40582.61458	0	11.25	6.36	-0.4167	1.9523	NA	NA	NA	NA	NA	NA	NA	NA	NA	NA	NA	NA
40582.63542	0	10.49	5.87	0.54	0.9355	NA	NA	NA	NA	NA	NA	NA	NA	NA	NA	NA	NA
40582.65625	0	9.16	5.46	0.86	0.5135	NA	NA	NA	NA	NA	NA	NA	NA	NA	NA	NA	NA
40582.67708	0	7.55	4.38	1.16	0.0938	NA	NA	NA	NA	NA	NA	NA	NA	NA	NA	NA	NA
40582.69792	0	7.68	4.17	1.04	0.2218	NA	NA	NA	NA	NA	NA	NA	NA	NA	NA	NA	NA
40582.71875	0	6.41	3.42	0.9311	0.2388	NA	NA	NA	NA	NA	NA	NA	NA	NA	NA	NA	NA
40582.73958	0	3.65	2	1.1427	0	NA	NA	NA	NA	NA	NA	NA	NA	NA	NA	NA	NA
40582.76042	0	4	1.49	1.1427	0	NA	NA	NA	NA	NA	NA	NA	NA	NA	NA	NA	NA
40582.78125	0	2.96	1.07	1.2082	0	NA	NA	NA	NA	NA	NA	NA	NA	NA	NA	NA	NA
40582.80208	0	0.63	-0.06	0.8951	0	NA	NA	NA	NA	NA	NA	NA	NA	NA	NA	NA	NA
40582.82292	0	2.25	0.12	0.9387	0	NA	NA	NA	NA	NA	NA	NA	NA	NA	NA	NA	NA
40582.84375	0	2.19	0.57	0.9171	0	NA	NA	NA	NA	NA	NA	NA	NA	NA	NA	NA	NA
40582.86458	0	3.18	0.99	1.234	0	NA	NA	NA	NA	NA	NA	NA	NA	NA	NA	NA	NA
40582.88542	0	2.48	0.72	0.75	0.148	NA	NA	NA	NA	NA	NA	NA	NA	NA	NA	NA	NA
40582.90625	0	3.53	1.16	1.24	0	NA	NA	NA	NA	NA	NA	NA	NA	NA	NA	NA	NA
40582.92708	0	2.93	1.25	1.065	0	NA	NA	NA	NA	NA	NA	NA	NA	NA	NA	NA	NA
40582.94792	0	2.97	1.31	1.46	0	NA	NA	NA	NA	NA	NA	NA	NA	NA	NA	NA	NA
40582.96875	0	1.96	0.81	1.45	0	NA	NA	NA	NA	NA	NA	NA	NA	NA	NA	NA	NA
40582.98958	0	1.73	0.65	1.12	0	NA	NA	NA	NA	NA	NA	NA	NA	NA	NA	NA	NA
40583.01042	0	0.61	0.12	0.8338	0	NA	NA	NA	NA	NA	NA	NA	NA	NA	NA	NA	NA
40583.03125	0	1.51	0.33	0.98	0	NA	NA	NA	NA	NA	NA	NA	NA	NA	NA	NA	NA
40583.05208	0	-0.54	-0.28	0.7096	0	NA	NA	NA	NA	NA	NA	NA	NA	NA	NA	NA	NA
40583.07292	0	-0.37	-0.57	0.7515	0	NA	NA	NA	NA	NA	NA	NA	NA	NA	NA	NA	NA
40583.09375	0	-2.08	-1.08	0.6666	0	NA	NA	NA	NA	NA	NA	NA	NA	NA	NA	NA	NA
40583.11458	0	-1.73	-1.25	0.682	0	NA	NA	NA	NA	NA	NA	NA	NA	NA	NA	NA	NA
40583.13542	0	-1.42	-1.14	0.6777	0	NA	NA	NA	NA	NA	NA	NA	NA	NA	NA	NA	NA
40583.15625	0	-3.69	-1.92	0.63	0	NA	NA	NA	NA	NA	NA	NA	NA	NA	NA	NA	NA
40583.17708	0	-4.14	-2.16	0.5448	0	NA	NA	NA	NA	NA	NA	NA	NA	NA	NA	NA	NA
40583.19792	0	-4.89	-2.44	0.445	0.0343	NA	NA	NA	NA	NA	NA	NA	NA	NA	NA	NA	NA
40583.21875	0	-4.05	-2.44	0.5641	0	NA	NA	NA	NA	NA	NA	NA	NA	NA	NA	NA	NA
40583.23958	0	-2.93	-2.15	0.603	0	NA	NA	NA	NA	NA	NA	NA	NA	NA	NA	NA	NA
40583.26042	0	-2.42	-1.7	0.44	0.1599	NA	NA	NA	NA	NA	NA	NA	NA	NA	NA	NA	NA
40583.28125	0	-1.07	-1.25	0.4	0.2715	NA	NA	NA	NA	NA	NA	NA	NA	NA	NA	NA	NA
40583.30208	0	1.14	-0.07	-1.0107	1.8077	NA	NA	NA	NA	NA	NA	NA	NA	NA	NA	NA	NA
40583.32292	0	2.73	1.02	-0.82	1.7126	NA	NA	NA	NA	NA	NA	NA	NA	NA	NA	NA	NA
40583.34375	0	3.89	1.86	-2	2.9648	NA	NA	NA	NA	NA	NA	NA	NA	NA	NA	NA	NA
40583.36458	0	4.56	2.41	-2.05	3.0569	NA	NA	NA	NA	NA	NA	NA	NA	NA	NA	NA	NA
40583.38542	0	5.33	3.37	-1.81	2.8664	NA	NA	NA	NA	NA	NA	NA	NA	NA	NA	NA	NA
40583.40625	0	6.48	4.12	-2.17	3.3023	NA	NA	NA	NA	NA	NA	NA	NA	NA	NA	NA	NA
40583.42708	0	7.06	4.85	-2.11	3.2806	NA	NA	NA	NA	NA	NA	NA	NA	NA	NA	NA	NA
40583.44792	0	7.67	5.62	-1.64	2.8515	NA	NA	NA	NA	NA	NA	NA	NA	NA	NA	NA	NA
40583.46875	0	8.14	6.14	-2.63	3.8729	NA	NA	NA	NA	NA	NA	NA	NA	NA	NA	NA	NA
40583.48958	0	8.42	6.64	-1.65	2.9111	NA	NA	NA	NA	NA	NA	NA	NA	NA	NA	NA	NA
40583.51042	0	8.59	6.92	-1.45	2.7216	NA	NA	NA	NA	NA	NA	NA	NA	NA	NA	NA	NA
40583.53125	0	8.63	7	-1.02	2.293	NA	NA	NA	NA	NA	NA	NA	NA	NA	NA	NA	NA
40583.55208	0	8.73	6.75	-1.34	2.6186	NA	NA	NA	NA	NA	NA	NA	NA	NA	NA	NA	NA
40583.57292	0	8.66	6.41	-0.9	2.1722	NA	NA	NA	NA	NA	NA	NA	NA	NA	NA	NA	NA
40583.59375	0	8.37	5.94	-0.62	1.8704	NA	NA	NA	NA	NA	NA	NA	NA	NA	NA	NA	NA
40583.61458	0	7.91	5.27	-0.15	1.367	NA	NA	NA	NA	NA	NA	NA	NA	NA	NA	NA	NA
40583.63542	0	6.75	4.24	0.2078	0.9286	NA	NA	NA	NA	NA	NA	NA	NA	NA	NA	NA	NA
40583.65625	0	4.43	2.77	0.59	0.3926	NA	NA	NA	NA	NA	NA	NA	NA	NA	NA	NA	NA
40583.67708	0	1.25	1.08	0.7339	0.0533	NA	NA	NA	NA	NA	NA	NA	NA	NA	NA	NA	NA
40583.69792	0	2.53	1.04	0.7974	0.0649	NA	NA	NA	NA	NA	NA	NA	NA	NA	NA	NA	NA
40583.71875	0	-0.39	-0.09	0.6917	8.00E-04	NA	NA	NA	NA	NA	NA	NA	NA	NA	NA	NA	NA
40583.73958	0	-0.63	-0.46	0.6706	0.008	NA	NA	NA	NA	NA	NA	NA	NA	NA	NA	NA	NA
40583.76042	0	0.79	-0.28	0.7354	0.0217	NA	NA	NA	NA	NA	NA	NA	NA	NA	NA	NA	NA
40583.78125	0	1.06	-0.16	0.7225	0.0492	NA	NA	NA	NA	NA	NA	NA	NA	NA	NA	NA	NA
40583.80208	0	0.23	-0.64	0.7409	0	NA	NA	NA	NA	NA	NA	NA	NA	NA	NA	NA	NA
40583.82292	0	-3.07	-1.46	0.6754	0	NA	NA	NA	NA	NA	NA	NA	NA	NA	NA	NA	NA
40583.84375	0	-3.58	-2.23	0.6788	0	NA	NA	NA	NA	NA	NA	NA	NA	NA	NA	NA	NA
40583.86458	0	-5.57	-2.47	0.6275	0	NA	NA	NA	NA	NA	NA	NA	NA	NA	NA	NA	NA
40583.88542	0	-4.1	-2.49	0.5915	0	NA	NA	NA	NA	NA	NA	NA	NA	NA	NA	NA	NA
40583.90625	0	-3.41	-2.29	0.6668	0	NA	NA	NA	NA	NA	NA	NA	NA	NA	NA	NA	NA
40583.92708	0	-1.43	-1.49	0.6507	0	NA	NA	NA	NA	NA	NA	NA	NA	NA	NA	NA	NA
40583.94792	0	-1.8	-1.65	0.654	0	NA	NA	NA	NA	NA	NA	NA	NA	NA	NA	NA	NA
40583.96875	0	-2.47	-2.18	0.6502	0	NA	NA	NA	NA	NA	NA	NA	NA	NA	NA	NA	NA
40583.98958	0	-3.82	-2.39	0.6996	0	NA	NA	NA	NA	NA	NA	NA	NA	NA	NA	NA	NA
40584.01042	0	-4.35	-2.69	0.5367	0	NA	NA	NA	NA	NA	NA	NA	NA	NA	NA	NA	NA
40584.03125	0	-2.9	-2.24	0.6735	0	NA	NA	NA	NA	NA	NA	NA	NA	NA	NA	NA	NA
40584.05208	0	-3.1	-2.21	0.6754	0	NA	NA	NA	NA	NA	NA	NA	NA	NA	NA	NA	NA
40584.07292	0	-3.54	-2.43	0.6668	0	NA	NA	NA	NA	NA	NA	NA	NA	NA	NA	NA	NA
40584.09375	0	-4.02	-2.42	0.6205	0	NA	NA	NA	NA	NA	NA	NA	NA	NA	NA	NA	NA
40584.11458	0	-6.37	-2.91	0.4064	0	NA	NA	NA	NA	NA	NA	NA	NA	NA	NA	NA	NA
40584.13542	0	-7.26	-3.45	0.5807	0	NA	NA	NA	NA	NA	NA	NA	NA	NA	NA	NA	NA
40584.15625	0	-6.52	-3.29	0.4844	0	NA	NA	NA	NA	NA	NA	NA	NA	NA	NA	NA	NA
40584.17708	0	-4.46	-1.98	0.5229	0	NA	NA	NA	NA	NA	NA	NA	NA	NA	NA	NA	NA
40584.19792	0	-3.92	-1.45	0.6726	0	NA	NA	NA	NA	NA	NA	NA	NA	NA	NA	NA	NA
40584.21875	0	-3.89	-1.29	0.6726	0	NA	NA	NA	NA	NA	NA	NA	NA	NA	NA	NA	NA
40584.23958	0	-3.66	-1.12	0.6268	0	NA	NA	NA	NA	NA	NA	NA	NA	NA	NA	NA	NA
40584.26042	0	-3.27	-0.97	0.6349	0	NA	NA	NA	NA	NA	NA	NA	NA	NA	NA	NA	NA
40584.28125	0	-2.91	-0.68	0.2673	0.2756	NA	NA	NA	NA	NA	NA	NA	NA	NA	NA	NA	NA
40584.30208	0	-2.85	-0.44	-0.0962	0.6413	NA	NA	NA	NA	NA	NA	NA	NA	NA	NA	NA	NA
40584.32292	0	-2.72	-0.25	-1.85	2.4007	NA	NA	NA	NA	NA	NA	NA	NA	NA	NA	NA	NA
40584.34375	0	-2.39	0.1	-0.983	1.5492	NA	NA	NA	NA	NA	NA	NA	NA	NA	NA	NA	NA
40584.36458	0	-1.99	0.47	-0.9996	1.5849	NA	NA	NA	NA	NA	NA	NA	NA	NA	NA	NA	NA
40584.38542	0	-1.3	1.05	-2.46	3.0795	NA	NA	NA	NA	NA	NA	NA	NA	NA	NA	NA	NA
40584.40625	0	-0.6	1.73	-1.3269	1.982	NA	NA	NA	NA	NA	NA	NA	NA	NA	NA	NA	NA
40584.42708	0	0.25	2.82	-2.3675	3.0671	NA	NA	NA	NA	NA	NA	NA	NA	NA	NA	NA	NA
40584.44792	0	1.72	4.25	-2.0033	2.7834	NA	NA	NA	NA	NA	NA	NA	NA	NA	NA	NA	NA
40584.46875	0	3.66	5.2	-1.64	2.532	NA	NA	NA	NA	NA	NA	NA	NA	NA	NA	NA	NA
40584.48958	0	4.97	5.83	-1.67	2.6405	NA	NA	NA	NA	NA	NA	NA	NA	NA	NA	NA	NA
40584.51042	0	5.42	6.02	-2.48	3.4772	NA	NA	NA	NA	NA	NA	NA	NA	NA	NA	NA	NA
40584.53125	0	5.46	6.03	-2.38	3.3785	NA	NA	NA	NA	NA	NA	NA	NA	NA	NA	NA	NA
40584.55208	0	5.46	5.64	-1.96	2.9573	NA	NA	NA	NA	NA	NA	NA	NA	NA	NA	NA	NA
40584.57292	0	5.24	4.92	-1.21	2.1933	NA	NA	NA	NA	NA	NA	NA	NA	NA	NA	NA	NA
40584.59375	0	4.92	4.31	-0.8	1.7633	NA	NA	NA	NA	NA	NA	NA	NA	NA	NA	NA	NA
40584.61458	0	4.58	3.57	-0.8133	1.7555	NA	NA	NA	NA	NA	NA	NA	NA	NA	NA	NA	NA
40584.63542	0	3.33	2.59	-0.0308	0.8979	NA	NA	NA	NA	NA	NA	NA	NA	NA	NA	NA	NA
40584.65625	0	0.65	1.14	0.3196	0.3954	NA	NA	NA	NA	NA	NA	NA	NA	NA	NA	NA	NA
40584.67708	0	-1.7	-0.43	0.6485	0	NA	NA	NA	NA	NA	NA	NA	NA	NA	NA	NA	NA
40584.69792	0	-3.2	-1.5	0.7147	0	NA	NA	NA	NA	NA	NA	NA	NA	NA	NA	NA	NA
40584.71875	0	-3.91	-1.97	0.7332	0	NA	NA	NA	NA	NA	NA	NA	NA	NA	NA	NA	NA
40584.73958	0	-5.49	-2.35	0.8114	0	NA	NA	NA	NA	NA	NA	NA	NA	NA	NA	NA	NA
40584.76042	0	-5.5	-2.3	0.8114	0	NA	NA	NA	NA	NA	NA	NA	NA	NA	NA	NA	NA
40584.78125	0	-5.54	-2.23	0.8114	0	NA	NA	NA	NA	NA	NA	NA	NA	NA	NA	NA	NA
40584.80208	0	-5.85	-2.8	0.812	0	NA	NA	NA	NA	NA	NA	NA	NA	NA	NA	NA	NA
40584.82292	0	-5	-2.84	0.5946	0	NA	NA	NA	NA	NA	NA	NA	NA	NA	NA	NA	NA
40584.84375	0	-6.79	-2.79	0.4783	0	NA	NA	NA	NA	NA	NA	NA	NA	NA	NA	NA	NA
40584.86458	0	-7.43	-3.02	0.5671	0	NA	NA	NA	NA	NA	NA	NA	NA	NA	NA	NA	NA
40584.88542	0	-7.15	-2.82	0.548	0	NA	NA	NA	NA	NA	NA	NA	NA	NA	NA	NA	NA
40584.90625	0	-6.6	-2.92	0.4804	0	NA	NA	NA	NA	NA	NA	NA	NA	NA	NA	NA	NA
40584.92708	0	-5.78	-2.75	0.7883	0	NA	NA	NA	NA	NA	NA	NA	NA	NA	NA	NA	NA
40584.94792	0	-5.85	-2.64	0.812	0	NA	NA	NA	NA	NA	NA	NA	NA	NA	NA	NA	NA
40584.96875	0	-5.67	-2.55	0.7883	0	NA	NA	NA	NA	NA	NA	NA	NA	NA	NA	NA	NA
40584.98958	0	-6	-2.66	0.8425	0	NA	NA	NA	NA	NA	NA	NA	NA	NA	NA	NA	NA
40585.01042	0	-6.7	-3.09	0.4783	0	NA	NA	NA	NA	NA	NA	NA	NA	NA	NA	NA	NA
40585.03125	0	-6.47	-3.01	0.4641	0	NA	NA	NA	NA	NA	NA	NA	NA	NA	NA	NA	NA
40585.05208	0	-6.78	-3.28	0.4886	0	NA	NA	NA	NA	NA	NA	NA	NA	NA	NA	NA	NA
40585.07292	0	-6.39	-3.14	0.4723	0	NA	NA	NA	NA	NA	NA	NA	NA	NA	NA	NA	NA
40585.09375	0	-7.24	-3.22	0.55	0	NA	NA	NA	NA	NA	NA	NA	NA	NA	NA	NA	NA
40585.11458	0	-7.59	-3.24	0.5861	0	NA	NA	NA	NA	NA	NA	NA	NA	NA	NA	NA	NA
40585.13542	0	-7.12	-3.2	0.548	0	NA	NA	NA	NA	NA	NA	NA	NA	NA	NA	NA	NA
40585.15625	0	-6.83	-3.2	0.4886	0	NA	NA	NA	NA	NA	NA	NA	NA	NA	NA	NA	NA
40585.17708	0	-6.5	-2.98	0.4796	0	NA	NA	NA	NA	NA	NA	NA	NA	NA	NA	NA	NA
40585.19792	0	-5.62	-2.61	0.7883	0	NA	NA	NA	NA	NA	NA	NA	NA	NA	NA	NA	NA
40585.21875	0	-4.99	-2.37	0.792	0	NA	NA	NA	NA	NA	NA	NA	NA	NA	NA	NA	NA
40585.23958	0	-4.82	-2.16	0.7583	0	NA	NA	NA	NA	NA	NA	NA	NA	NA	NA	NA	NA
40585.26042	0	-4.71	-2.04	0.7583	0	NA	NA	NA	NA	NA	NA	NA	NA	NA	NA	NA	NA
40585.28125	0	-4.72	-2	0.0986	0.3481	NA	NA	NA	NA	NA	NA	NA	NA	NA	NA	NA	NA
40585.30208	0	-3.73	-1.23	-0.9314	1.4218	NA	NA	NA	NA	NA	NA	NA	NA	NA	NA	NA	NA
40585.32292	0.2	-1.38	1.24	-1.5125	2.1149	NA	NA	NA	NA	NA	NA	NA	NA	NA	NA	NA	NA
40585.34375	0	0.49	1.74	-1.0625	1.7614	NA	NA	NA	NA	NA	NA	NA	NA	NA	NA	NA	NA
40585.36458	0	2.14	2.6	-1.31	2.0993	NA	NA	NA	NA	NA	NA	NA	NA	NA	NA	NA	NA
40585.38542	0	3.48	3.88	-2.7	3.5659	NA	NA	NA	NA	NA	NA	NA	NA	NA	NA	NA	NA
40585.40625	0	4.91	5.03	-2.35	3.3008	NA	NA	NA	NA	NA	NA	NA	NA	NA	NA	NA	NA
40585.42708	0	5.5	4.7	-1.73	2.7165	NA	NA	NA	NA	NA	NA	NA	NA	NA	NA	NA	NA
40585.44792	0	6.54	4.98	-2.4	3.4509	NA	NA	NA	NA	NA	NA	NA	NA	NA	NA	NA	NA
40585.46875	0	8.01	6.29	-2.4	3.5444	NA	NA	NA	NA	NA	NA	NA	NA	NA	NA	NA	NA
40585.48958	0	8.87	6.72	-1.92	3.1203	NA	NA	NA	NA	NA	NA	NA	NA	NA	NA	NA	NA
40585.51042	0	10.12	8.24	-1.6942	2.9774	NA	NA	NA	NA	NA	NA	NA	NA	NA	NA	NA	NA
40585.53125	0	9.41	7.43	-1.12	2.3553	NA	NA	NA	NA	NA	NA	NA	NA	NA	NA	NA	NA
40585.55208	0	8.32	6.01	-0.08	1.2431	NA	NA	NA	NA	NA	NA	NA	NA	NA	NA	NA	NA
40585.57292	0	7.42	5.05	-0.53	1.6346	NA	NA	NA	NA	NA	NA	NA	NA	NA	NA	NA	NA
40585.59375	0	7.45	5.07	-0.52	1.6262	NA	NA	NA	NA	NA	NA	NA	NA	NA	NA	NA	NA
40585.61458	0	6.05	4.44	0.0436	0.9739	NA	NA	NA	NA	NA	NA	NA	NA	NA	NA	NA	NA
40585.63542	0	5.8	3.53	0.6012	0.4005	NA	NA	NA	NA	NA	NA	NA	NA	NA	NA	NA	NA
[truncated: 68,129 more rows]
