# Supplementary material for: Separating the effects of temperature and carbon allocation on the diel pattern of soil respiration in the different phenological stages in dry grasslands
Source: PLoS One. 2019 Oct 17;14(10):e0223247. doi: 10.1371/journal.pone.0223247 (PMC6797092; doi:10.1371/journal.pone.0223247)
Supplement: S2 File — (CSV) [file pone.0223247.s008.csv]

timestamp	delta_air	delta_Rhet+myc	delta_Rhet	delta_Rs	del_Rhet+myc_se	del_Rhet_se	del_Rs_se
41409.54983	-8.737202084	-22.01604627	NA	-24.64399999	0.049062651	0.050093077	0.017412725
41409.69247	-9.971046346	-26.62610864	-23.39118129	-26.58707486	0.017158367	0.016072912	0.0128633
41409.7759	-16.85506343	-26.84773769	-29.46499604	-28.05352068	0.028669963	0.029942012	0.017009328
41409.85942	-22.05082926	NA	-34.38852792	-25.49983528	NA	NA	0.019653897
41409.94263	-16.21154233	-26.89976722	-26.7153077	-28.21375566	0.012411641	0.014608301	0.013110424
41410.021	-18.43604608	-25.385007	-30.48899323	-28.11257039	0.011837605	0.014608301	0.015106769
41410.11031	-20.77177502	-23.79450876	-34.45136303	-28.00632586	0.011263569	NA	0.017103113
41410.19252	-12.16087266	-26.24889535	-25.59137934	-25.8682674	0.01441116	0.012797342	0.006828885
41410.27581	-10.43472541	-27.05770508	-25.45924349	-24.85702607	0.012902026	0.016888107	0.01065447
41410.35918	-10.58188476	-20.55043605	-27.97810047	-19.62380478	0.026653873	NA	0.027333572
41410.44286	-10.14848588	-20.21561346	-22.94261276	-20.58847358	NA	NA	0.033782421
41410.5261	-9.92807971	-17.80816463	NA	-21.269141	NA	NA	0.059777427
41410.60917	-9.782066597	-22.19199484	NA	-26.62461072	NA	NA	0.019689465
41410.69255	-10.05806232	-21.02960225	-24.56284137	-27.18359875	NA	NA	0.008545513
41410.77605	-16.43967368	-29.22643104	-27.82012669	-29.66747274	0.017726053	0.028629945	0.026799348
41410.85976	-17.82671023	-28.07344051	-29.84165123	-28.6437678	0.035973209	0.032220949	0.016336177
41410.94335	-17.31532919	-27.18269649	-30.43002959	-27.13011298	0.022806855	0.025139804	0.018217809
41411.021	-17.22017014	-28.46004524	-29.4614043	-28.36701603	0.024382301	0.025139804	0.012451432
41411.10934	-17.12025313	-29.80126142	-28.44434775	-29.66576424	0.025957746	NA	0.006685055
41411.19317	-13.10013804	-26.67245455	-28.45860263	-27.08215125	0.007051179	0.01350817	0.005115806
41411.27654	-11.84850007	-29.35294141	-25.87185597	-24.32149094	NA	0.010347278	0.004248923
41411.35997	-10.4982671	-23.34405029	-27.83995274	-28.0138666	0.015232807	0.009196212	0.006493704
41411.44329	-10.21791434	-20.72724614	-28.58048613	-24.86585524	0.036041058	NA	0.006920241
41411.52669	-9.852266022	-24.19059842	-24.75780856	-24.6986715	0.017116939	NA	0.008983049
41411.60998	-10.36912946	-23.87679624	NA	-23.52674028	NA	0.025931159	0.009026911
41411.69325	-10.57009791	-26.71211601	-28.64737712	-26.29601865	0.016298102	0.02667217	0.009011263
41411.77648	-10.99784753	-21.38949393	-24.073339	-27.29826822	0.008870508	0.01607308	0.008529763
41411.85983	-13.78041477	NA	-25.99748403	-25.43891285	NA	0.007235534	0.021896154
41411.9429	-12.43464598	-22.01457649	-19.71322791	-28.48826482	0.010396479	NA	0.008748361
41412.021	-12.98703712	-25.40394222	-22.90809078	-28.38064139	0.013795145	0.021938852	0.008304127
41412.10898	-13.56704781	-28.96277624	-26.2626968	-28.26763678	0.01719381	0.021938852	0.007859892
41412.19245	-11.78294735	-25.41752809	-25.88727739	-27.48988829	0.00978618	0.011163826	0.009255317
41412.27637	-10.80517356	-29.27636644	-24.63545736	-26.13558936	0.019842761	0.019097475	0.010274243
41412.3594	-9.544464696	-22.45246929	-26.50982562	-25.50122944	0.029293498	0.022552861	0.012918682
41412.44286	-10.45388554	-27.06768186	-21.46734477	-23.73955164	NA	0.023427346	0.022908302
41412.5263	-10.11640938	-19.84305825	-23.69031661	-24.13351533	NA	0.013777356	0.024694882
41412.60946	-10.64733056	-22.72183597	-23.77206923	-21.79648247	NA	0.034526944	0.016985416
41412.69248	-10.91750709	-21.8190462	-20.15930824	-24.11228339	0.018011201	NA	0.016646479
41412.77586	-16.34266736	-34.32948097	-26.83511372	-30.38311886	NA	NA	0.023337717
41412.85918	-20.44147184	-28.25044998	NA	-24.38035179	0.009362743	NA	0.011873945
41412.94282	-22.04054875	-23.4764526	NA	-29.07749259	0.041914826	NA	0.022416001
41413.021	-22.27290249	NA	NA	-26.47596634	NA	NA	0.01915013
41413.1097	-22.51687391	NA	-31.46839107	-23.74436378	NA	0.029293711	0.015884258
41413.19245	-12.95179001	-28.1483993	-27.24710611	-28.52676986	0.011065958	0.016650223	0.012357459
41413.27611	-11.39992798	-25.86850764	-24.35413476	-27.25477645	0.012918503	0.01275618	0.008723273
41413.35954	-11.19713556	-17.43096934	NA	-22.94551827	NA	NA	NA
41413.44305	-9.987289259	NA	-19.75299364	-27.26919837	NA	NA	0.019909019
41413.52646	-9.40059503	-22.65333804	-22.30939616	-26.5552694	NA	NA	0.018157973
41413.6098	-9.211647959	-24.40132314	-22.07448258	-26.22827485	0.026017403	0.03594932	0.01002336
41413.69316	-9.821918729	-26.9418887	-30.64516585	-28.53339448	0.024549384	0.019639354	0.011446843
41413.7763	-11.73653002	-23.81831419	-21.32910698	-25.68865674	0.010952575	0.014394688	0.006255106
41413.85933	-11.82705765	-27.13503517	-19.84418112	-28.80457648	NA	NA	0.006982365
41413.94307	-16.74173534	-27.25352179	-28.47804659	-29.61125162	0.016273413	0.018813434	0.021551607
41414.021	-15.02671581	-28.64021266	-27.77346409	-29.73304557	0.014846268	0.016357146	0.016452501
41414.10895	-13.2259453	-30.09623808	-27.03365246	-29.86092922	0.013419123	0.013900857	0.011353395
41414.19233	-11.10850875	-27.90201938	-30.90687589	-26.44581069	0.009245223	0.014706253	0.007056831
41414.27588	-10.43740842	-28.11420302	-28.50009143	-26.20096067	0.014411453	0.016678424	0.008265632
41414.35947	-10.91877661	-23.77006236	-21.27486967	-25.06544496	0.035378422	0.03498938	NA
41414.44266	-10.94676329	-20.34529277	-21.58148874	-18.67256861	NA	NA	NA
41414.52573	-10.80845596	-22.54450343	-20.8791509	-22.64346375	NA	NA	0.050151154
41414.60887	-11.31602368	-23.94209411	-21.02533402	-23.815559	NA	0.047616218	0.019890805
41414.69235	-10.48715229	-26.46866442	-22.93301822	-26.048773	0.016013124	0.019339036	0.011827504
41414.77587	-18.70854009	NA	-30.75220313	-24.52134779	NA	NA	0.03024913
41414.85933	-18.08412927	-28.21008988	-25.64464853	-28.73718085	NA	0.013362025	0.008814103
41414.94268	-16.5432957	-24.49259833	-27.36160211	-27.56752774	NA	0.080712354	0.023116542
41415.021	-14.54104571	-25.17160941	-29.497654	-28.74789732	0.015931507	0.047415698	0.014998523
41415.10923	-12.43868322	-25.88457104	-31.74050849	-29.98728538	0.015931507	0.014119042	0.006880503
41415.1926	-11.31343724	-26.14049487	-26.67575075	-26.883903	0.010808096	0.01074996	0.005763993
41415.27564	-10.68886305	-28.41724622	-23.72424587	-26.67786901	NA	0.017123928	0.012950382
41415.35902	-10.73146482	-20.10545811	-26.62917284	-22.80436168	NA	NA	NA
41415.44238	-10.94303571	-27.17551374	-25.94472913	-24.57059821	NA	NA	0.043796479
41415.52566	-10.30821824	-19.27429865	-22.71066178	-27.62953693	NA	NA	0.01734965
41415.60904	-10.07040086	-26.40887547	-25.55641709	-27.00200909	NA	0.015945338	0.010923794
41415.69233	-10.75454226	-28.16392608	-25.98439057	-26.59350444	0.021624361	NA	0.010356204
41415.77586	-19.39266086	-29.855292	NA	-28.20659907	0.028846546	NA	0.054573226
41415.85923	-16.8012466	-27.30758321	-27.98501633	-29.47798357	0.012498694	0.020302932	0.016386734
41415.94239	-11.92523226	-22.71483219	-25.08760768	-27.86527946	0.011478054	0.01545316	0.008819971
41416.021	-12.01027901	-21.34698752	-26.7050287	-27.80179502	0.014495337	0.01545316	0.008452482
41416.10908	-12.0995781	-19.91075062	-28.40332077	-27.73513636	0.01751262	NA	0.008084993
41416.19252	-11.9443319	-27.41597883	-24.63104372	-27.01187215	0.016245279	0.014083345	0.006005908
41416.2759	-11.25447019	-27.44663547	-24.78644327	-29.07809467	0.008742953	0.007872636	0.011470642
41416.35936	-11.18716887	-28.24911522	-24.23778731	-27.72603096	0.016525583	0.011439009	0.00692153
41416.44267	-11.2479983	-27.4001867	-25.29656907	-29.54810231	NA	0.011782343	0.015888489
41416.52648	-10.3677569	-27.57906721	-26.5432462	-28.79304525	0.02204243	0.023343882	0.007266861
41416.60954	-9.892131253	-28.99967085	-25.36092202	-28.63717268	0.021088928	0.01956814	0.008278177
41416.69255	-10.81860458	-25.99825301	-27.95380171	-26.74614716	0.011372676	0.007310886	0.007514142
41416.77586	-15.92275199	-30.80010707	-30.40344746	-29.49651781	NA	0.03682508	0.014439009
41416.85923	-20.88763733	-35.70268068	-27.88732536	-28.93826872	0.010444666	0.035046528	0.015627252
41416.94315	-22.33784881	NA	-31.40986708	-30.39486689	0.032696793	NA	0.011832791
41417.021	-18.73288554	NA	-27.99162846	-30.30788431	NA	0.024610545	0.010988685
41417.10925	-14.94767411	-30.2825821	-24.4024779	-30.21655261	0.015814053	0.024610545	0.010144578
41417.19235	-11.59816477	-28.9961987	-30.09937256	-28.8869405	0.012783371	0.01231628	0.004164975
41417.27569	-10.80904922	-30.83920412	-30.40931688	-29.19627464	0.011550419	0.012014087	0.007297687
41417.35887	-9.997057276	-28.33453215	-27.69151431	-30.87818472	0.011532815	0.015699082	0.013374691
41417.44234	-10.34169632	-25.3733553	-26.30717389	-28.46440486	0.021294574	0.028198456	0.012072888
41417.52587	-10.19892205	-24.84780682	-25.50222884	-27.850014	0.028514707	0.035544775	0.011847739
41417.60912	-10.3164658	-27.80441765	-26.4420651	-27.4891934	0.023282392	0.023640565	0.010922192
41417.69231	-11.37931937	-24.57976176	-26.18468184	-29.17775072	0.008405675	0.012276105	0.007880109
41417.77575	-12.9494156	-27.93531051	-28.36267862	-30.56708448	0.008810746	0.014665001	0.006286135
41417.85893	-12.06780979	-27.81187076	-27.06937054	-30.23392814	0.009315835	0.010401443	0.00826767
41417.94251	-15.3704107	-30.62169665	-30.02117533	-28.58510232	0.035462646	NA	0.014223242
41418.021	-14.09137403	-30.8604514	-28.85996678	-29.62132092	0.029910438	0.016406631	0.010533905
41418.10935	-12.74838552	-31.11114389	-27.6406978	-30.70935046	0.024358229	0.016406631	0.006844568
41418.19276	-11.55319117	-28.37680188	-25.88701171	-27.77246539	0.012312684	0.011397171	0.005833484
41418.27584	-10.46311022	-27.39627289	-25.07744486	-29.61963882	0.016893404	0.014442101	0.015865585
41418.35898	-10.03535072	-31.53234089	-25.19937559	-27.26077401	0.037179754	0.028037708	0.016482667
41418.44255	-10.85508589	-24.2838082	-22.50555874	-28.5661031	0.030104798	0.042521696	0.022517475
41418.52583	-9.391990491	NA	-25.36728671	NA	NA	NA	NA
41418.6924	-10.27431835	-33.4778248	-25.38601533	-27.15271577	NA	0.016884148	0.006817645
41418.77577	-15.74398476	-28.58010047	-27.41275411	-30.87523642	0.016677377	0.022030917	0.005456361
41418.8596	-20.39608756	-26.22024728	-32.71688021	-29.35153622	NA	0.021851278	0.006307226
41418.94252	-18.26188378	-26.14563041	-27.75477	-30.76517828	0.006765815	0.021529314	0.01072688
41419.021	-18.35065434	-28.1406826	-28.71732863	-29.94678733	0.008820949	0.016409149	0.008761122
41419.10923	-18.44386343	-30.23548739	-29.72801519	-29.08747683	0.010876082	0.011288983	0.006795363
41419.19249	-11.71937551	-29.81135115	-28.75567616	-29.71438119	0.015241059	0.01459989	0.011431629
41419.27571	-10.60176735	-32.26107622	NA	-26.92239321	0.021534329	NA	0.007147298
41419.35899	-10.28662199	-29.21816011	NA	-28.11070804	0.020437107	NA	0.010888973
41419.44235	-10.06157569	-30.3617453	-24.88277355	-28.38153889	0.014851482	NA	0.010201252
41419.52566	-9.970940381	NA	NA	-27.71492615	NA	NA	0.011735483
41419.60903	-9.54466446	-30.49315698	-18.02558199	-28.49960282	NA	0.018486132	0.01225309
41419.69247	-10.92441383	-25.09135754	-29.88762963	-28.37919223	0.015014153	0.013842473	0.007736501
41419.77574	-11.08421963	-32.12876564	-26.32062331	-30.18137241	NA	NA	0.009787886
41419.85915	-15.14588522	-27.1665657	-28.81039318	-27.47669514	0.014708306	0.018392914	0.005689812
41419.94255	-16.37828613	-31.65936886	-31.16835203	-29.56694804	0.012251611	0.008622749	0.009992805
41420.021	-16.32856596	-30.34321476	-28.55852245	-30.09672735	0.010507215	0.009921855	0.008927893
41420.10905	-16.27635979	-28.96125295	-25.8182014	-30.65299562	0.008762819	0.011220961	0.007862981
41420.19237	-12.72740955	-28.5359375	-18.09468328	-28.94831959	0.014458382	NA	0.008342561
41420.27575	-10.75647206	-29.66665586	NA	-27.50089273	0.015267822	NA	0.009311938
41420.35923	-9.707188453	-28.08532437	-24.47614459	-29.88384846	0.010810258	NA	0.012792599
41420.44232	-10.77089135	-33.60185919	NA	-30.58558905	NA	NA	0.00738863
41420.52558	-9.989793153	NA	NA	-29.25582749	NA	NA	0.006862467
41420.60895	-10.15706266	NA	NA	-30.44925258	NA	NA	0.010692238
41420.69243	-10.31222201	-28.60846979	NA	-30.43200799	0.009729693	NA	0.009033395
41420.7757	-10.72815699	-30.87239131	-26.3745942	-30.06617045	0.021446444	NA	0.007479703
41420.85932	-11.14043681	-29.6032163	-26.73281201	-30.58309833	0.008478587	0.015878804	0.012322797
41420.943	-10.7319893	-32.70425289	-31.15139306	-30.23402338	0.015758548	0.026700186	0.007706528
41421.021	-13.85557629	-31.16556587	-29.47919155	-30.67381486	0.010620818	0.018942186	0.0074352
41421.11026	-17.13534262	-29.54994449	-27.72337996	-31.13559592	0.005483088	0.011184186	0.007163872
41421.19297	-11.25793952	-20.58857743	-29.2478206	-28.43043639	0.018186884	0.016392253	0.012373544
41421.2758	-10.92729443	-26.07970894	-29.50111356	-27.60238697	0.010051736	NA	0.006305964
41421.3589	-10.41594175	-27.43783628	-32.82454584	-30.95453533	0.011128747	0.013249036	0.023842335
41421.44237	-9.858209232	-29.37106468	NA	-28.94810938	0.022396796	NA	0.009514288
41421.5258	-9.923102053	-21.40318087	-26.46861146	-29.2159905	0.025722565	0.025737012	0.015483308
41421.60918	-9.948870138	-29.42427095	-32.27369368	-27.27741938	0.016223024	NA	0.008926941
41421.69246	-10.37933316	-26.75859077	-25.62316749	-28.09576617	0.016494128	0.01144573	0.00707727
41421.77573	-13.61662067	-30.04574776	-30.55672942	-28.98207952	0.008346425	0.013566428	0.010265612
41421.85909	-15.20391025	-31.45008516	-30.45430458	-30.75794865	0.035101903	0.011035198	0.006696932
41421.94244	-11.70274534	-33.25265059	-28.02050879	-29.41607205	0.026469394	0.027688833	0.00727154
41422.021	-11.86322279	-30.19399422	-29.61522874	-29.35072768	0.020986374	0.018599021	0.007292477
41422.10901	-12.03172412	-26.98240504	-31.28968469	-29.2821161	0.015503353	0.009509208	0.007313414
41422.19235	-12.21890868	-28.27157118	-27.65265518	-28.27476102	0.012116813	0.011045685	0.008544901
41422.27574	-10.67187309	-27.28351759	-23.67339034	-27.16687805	0.0115926	NA	0.009817342
41422.35929	-10.14291599	-25.73562555	NA	-28.34188055	0.01838648	NA	0.009961768
41422.44264	-9.863168891	-28.59441257	-29.3946282	-27.87704832	0.015700149	NA	0.008773164
41422.52575	-10.18601031	-27.88857426	-22.97769295	-27.00031711	0.017388161	NA	0.013686072
41422.60898	-10.41829032	-25.60274493	NA	-27.92263427	0.033180303	NA	0.015088445
41422.69244	-10.9898466	-21.73602334	-32.44542355	-27.35364469	0.005405886	0.018374577	0.012654953
41422.77578	-12.9038549	-26.46271542	-22.53401723	-28.7279494	0.008870097	0.010294035	0.009075999
41422.85893	-11.78099412	-23.69284543	-26.19160997	-29.00306657	0.03733232	0.022580662	0.010522697
41422.94246	-13.855722	-27.60511134	-24.66870798	-27.19374899	0.011012778	0.010134572	0.004765172
41423.021	-16.43412517	-28.40810433	-27.82950964	-28.20180131	0.008257451	0.008424779	0.004763008
41423.10926	-19.1414485	-29.25124696	-31.14835138	-29.26025625	0.005502124	0.006714986	0.004760844
41423.19226	-12.83804217	-29.13139868	-30.44414369	-29.28405622	0.023937848	0.011324521	0.00671761
41423.27581	-11.8650015	-30.95647427	-30.21229876	-27.19415936	0.017162347	0.030324478	0.01060319
41423.35934	-10.15921551	-26.66719523	-23.40329468	-28.79518494	0.012037548	0.032083657	0.012976709
41423.43203	-9.95237874	-21.46586332	-19.37585056	-26.25613476	NA	0.020864032	0.01755983
41423.6097	-11.12514807	-30.1696774	NA	-24.93249906	NA	NA	0.027760569
41423.6931	-10.7152652	-20.0296516	-22.66412461	-26.35829487	NA	NA	0.010187659
41423.77677	-17.76062454	-29.89154811	-30.35888853	-29.647947	0.01176339	0.009643821	0.009055678
41423.85998	-19.41094989	-25.5325242	-29.70345275	-28.29178591	0.009785573	0.009161041	0.005496054
41423.94318	-12.7629717	NA	-32.02905368	-25.2054548	NA	NA	0.007867304
41424.021	-14.5450635	NA	-29.50774057	-28.26651385	NA	0.008331511	0.007010435
41424.10938	-16.41625989	-32.68286294	-26.86036181	-31.48062586	0.008665197	0.008331511	0.006153565
41424.19283	-13.57176554	-29.48097529	-23.11016522	-29.73602545	0.009181349	0.012093431	0.005860477
41424.2764	-13.30013708	-24.4140761	-28.80765086	-30.07263448	0.009644872	0.023921491	0.008890305
41424.35978	-12.12335431	-30.61503191	-22.147566	-30.30228652	0.010067771	0.012388661	0.006097764
41424.44326	-10.97509691	-28.0281344	-27.85715104	-29.56310355	0.007922081	0.016530049	0.009110416
41424.52651	-10.9180022	-26.35004552	-26.95935117	-29.22486355	0.015962827	0.015661811	0.007879484
41424.60941	-11.40173297	-27.20691025	-25.90859498	-26.78753273	0.009928456	0.011701799	0.005430954
41424.69235	-11.23500624	-26.31976186	-28.28484926	-28.14990957	0.017901072	NA	0.010271879
41424.77564	-12.25520969	-28.37029834	-24.6474884	-28.66984392	0.012603492	0.011591633	0.005927428
41424.85919	-15.92861838	-25.51748325	-31.45915918	-30.91138811	0.01641797	0.013493192	0.005519736
41424.94243	-12.74405252	-27.43791879	-24.06797277	-29.3869431	0.010253678	0.010453356	0.007596762
41425.021	-12.71625905	-29.76713874	-27.98973135	-29.92926718	0.008748806	0.010783316	0.007381117
41425.10905	-12.68707591	-32.21281968	-32.10757785	-30.49870746	0.007243933	0.011113276	0.007165472
41425.19244	-11.44545343	-25.70262721	-25.84529585	-30.45355901	0.010145893	0.012334072	0.007164152
41425.27571	-11.18849235	-30.67374643	-26.85962331	-28.5829388	0.01009367	0.009564263	0.007838481
41425.359	-11.08953717	-29.22940078	-22.28222435	-28.22163837	0.021280341	0.015321591	0.011841626
41425.44246	-11.41082136	NA	-21.14492286	-28.32979307	NA	NA	0.0076373
41425.52563	-11.81988012	-22.80431484	NA	-26.56073982	NA	NA	0.026609324
41425.60903	-11.48931591	-25.13894044	-23.05893498	-27.95580762	0.013996088	0.015119163	0.007423205
41425.69248	-11.68595124	-22.99816307	-23.66719894	-26.82281819	0.012580196	NA	0.01992141
41425.77568	-15.79116696	-26.42341391	-24.7381062	-29.21287301	0.009047671	0.011492168	0.006914163
41425.85899	-16.63302719	-31.26764696	-24.55995081	-29.83801075	0.008880312	0.009299237	0.007955109
41425.94254	-12.10121586	-26.21843736	-30.18268776	-30.50271546	0.008977847	0.015510366	0.006069948
41426.021	-15.28774035	-25.15142551	-29.63116839	-30.26879849	0.007451	0.0117818	0.004802261
41426.11002	-18.63359106	-24.03106306	-29.05207306	-30.02318567	0.005924152	0.008053234	0.003534573
41426.19237	-12.06477608	-25.03555693	NA	-28.82047383	0.013775523	NA	0.004653717
41426.27566	-10.94426802	-26.1502768	-21.60332459	-28.7335025	0.012104136	0.009187846	0.007820886
41426.35892	-10.4990819	-29.58308582	-22.52512032	-28.28268807	0.022884001	0.015265403	0.007928456
41426.44232	-10.7859473	-29.49043386	NA	-28.57986596	0.023358022	NA	0.006889985
41426.52572	-10.83210934	-25.70864223	-28.14812992	-27.90321775	0.018120697	0.024459603	0.009212509
41426.60916	-10.92425821	-24.63820721	-23.30653427	-27.64077413	0.019020609	0.021155893	0.008792408
41426.69244	-11.23990629	-24.43959169	-19.86178407	-28.88169918	0.011444473	NA	0.00506974
41426.77581	-16.79612176	-28.03107287	-30.39559644	-30.40350942	0.011293306	0.015667862	0.006606248
41426.8594	-19.62227996	-28.28903294	-27.67004086	-29.73815728	0.008821244	0.006638564	0.00559796
41426.9429	-18.9879859	-29.231198	-29.47434277	-30.52356678	0.009898715	0.012467135	0.005700014
41427.021	-19.46271897	-29.11907503	-26.60278528	-30.78998348	0.00993634	0.011943148	0.006795596
41427.10964	-19.96118869	-29.00134592	-23.58764992	-31.06972102	0.009973965	0.011419161	0.007891177
41427.19288	-14.59146366	-28.73902748	-22.90271558	-27.1892206	0.006897023	0.007531258	0.00414147
41427.27588	-11.53996681	-27.39581635	NA	-29.7398204	0.024359254	NA	0.005453471
41427.35919	-10.79088105	-26.63057644	NA	-29.25114971	0.01458628	NA	0.010613452
41427.44248	-10.54805885	-24.43142779	-27.29106502	-27.60915989	0.030179697	NA	0.010588379
41427.52587	-10.59170259	-26.64586113	NA	-28.36092185	0.015134935	NA	0.012821681
41427.60927	-10.03238634	-28.47263946	-28.93004522	-30.41749472	0.017203128	NA	0.008858867
41427.6926	-10.95792353	-21.40175733	-20.87058651	-28.67567995	0.016039149	0.0174044	0.005327125
41427.77578	-14.0114456	-28.0481604	-29.10451865	-30.49807922	0.004835589	0.012188366	0.005034974
41427.85905	-13.06324814	-27.91786038	-27.24893487	-30.68351886	0.006809222	0.008687197	0.005682472
41427.94249	-12.05395368	-31.79849996	-24.68057784	-30.9051904	0.008923697	0.01694588	0.006300385
41428.021	-11.85142128	-30.22127313	-24.80824895	-30.24152732	0.014177969	0.015548026	0.006875688
41428.10903	-11.63876227	-28.56518496	-24.94230362	-29.54468108	0.01943224	0.014150172	0.007450991
41428.19236	-11.36444934	-27.68461838	-23.49964537	-29.21493344	0.011609436	0.010073845	0.005901171
41428.27573	-10.65135202	-27.06888549	-18.21132984	-30.01010154	0.011404208	NA	0.007612264
41428.35902	-10.41395804	-31.14215457	-24.92947886	-29.43649416	0.015809984	0.013269689	0.007402146
41428.44257	-10.19994752	-22.9628744	-24.5979762	-30.82603691	0.019752097	0.022528604	0.013961272
41428.52584	-10.34843318	-26.83210926	-21.65786438	-28.81236101	0.0275675	0.033057992	0.008991538
41428.60897	-10.63105968	-24.30972387	-23.1438203	-29.4677919	0.01572308	0.020871219	0.009805831
41428.69244	-10.77328971	-24.47088826	-26.08074306	-27.91225782	0.021213794	0.024434605	0.007712594
41428.77584	-11.05796107	-28.5215456	-27.89716942	-27.81702758	0.013971961	0.011089595	0.009404044
41428.85916	-11.19728402	-29.99703059	-22.82663013	-30.83528918	0.013885399	0.006711806	0.007084729
41428.94253	-11.4790196	-30.55917766	-27.80473513	-28.62099554	0.018045365	0.017400822	0.006516103
41429.021	-11.57622895	-28.733336	-28.65577162	-29.43639011	0.015850604	0.013624807	0.006623068
41429.10916	-11.67829877	-26.81620225	-29.54935994	-30.29255441	0.013655843	0.009848791	0.006730033
41429.19249	-11.14224259	-27.79678914	-21.78957694	-29.78315274	0.010570323	0.026095819	0.009602346
41429.27572	-10.69512633	-25.4287335	-18.80784004	-29.00175909	NA	0.029507077	0.010526004
41429.35907	-10.44164034	-27.80486462	-25.07132427	-26.99010584	0.016283036	0.018203488	0.008031354
41429.44247	-9.937705147	-23.6214782	-30.70330106	-28.75876536	0.017289619	0.024375421	0.011352742
41429.52606	-10.04153463	-27.29621067	NA	-29.36899717	0.015487283	NA	0.008775659
41429.60959	-9.683384693	-28.33882488	-30.0246113	-28.40482005	0.016276185	0.017130867	0.013263019
41429.69307	-10.70898875	-23.51323418	-26.56691144	-28.27209754	0.011919185	0.01398344	0.007233474
41429.77616	-11.89203259	-29.7260113	-27.05840854	-30.1437887	0.016265552	0.024168379	0.009286221
41429.85941	-12.51945814	-25.23049263	-22.35316136	-30.79089944	0.008838607	NA	0.005992925
41429.94256	-12.43405443	-26.56637277	-20.41984792	-29.62064901	0.010008331	0.009821412	0.005806704
41430.021	-12.83126329	-27.64783095	-22.79296614	-30.47345522	0.010008331	0.009941148	0.00614805
41430.1091	-13.2483326	-28.78336203	-25.28474027	-31.36890174	NA	0.010060883	0.006489396
41430.19252	-11.94150729	-28.28256018	-24.05357966	-28.38808612	0.006039523	0.007554757	0.008624834
41430.27615	-10.69386607	-26.98060206	-25.25892238	-29.80530685	0.012313718	NA	0.006922048
41430.35976	-9.91646543	-25.30767004	NA	-29.1289166	0.016512043	NA	0.010587288
41430.44308	-9.505631326	-29.38881243	NA	-27.47719258	0.008598473	NA	0.013438479
41430.52652	-9.755987208	-28.81166657	-28.9843557	-29.22578621	0.016236701	0.023895355	0.010672036
41430.60986	-9.769173289	-27.0976654	-20.54570381	-29.36769994	0.024565412	0.034063752	0.007442363
41430.69322	-9.930662936	-26.23391165	-28.52081685	-30.89298403	0.018341473	0.039575482	0.012991378
41430.77653	-15.95398337	-29.33011585	-26.91340707	-30.09366172	0.00776763	0.012637753	0.0064709
41430.85956	-20.74011489	-30.93965181	-30.02885335	-30.58031487	0.005527871	0.006125918	0.002861967
41430.94259	-20.80178344	-30.76692535	-28.53917238	-31.16467801	0.007908051	0.007808739	0.003692693
41431.021	-20.20378819	-30.01430028	-28.72252382	-31.21185076	0.01081155	0.008769058	0.003459796
41431.10916	-19.57589317	-29.22404395	-28.91504284	-31.26138214	0.013715049	0.009729376	0.003226899
41431.1925	-13.62236565	-28.87458399	-20.58658037	-31.215205	0.009243297	0.013369729	0.005448217
41431.2761	-11.39493395	-28.97370158	-24.6006179	-28.11677316	0.010819571	0.011908686	0.008474657
41431.35975	-10.20711934	-23.15608221	-33.56819737	-29.10870666	0.017033264	0.01513469	0.006459783
41431.44322	-9.654337135	-24.34080077	-26.68255773	-28.35966549	0.017899463	0.018401253	0.009823279
41431.5266	-9.893825839	-26.37832931	-24.55460134	-29.85011837	0.010703149	0.023416652	0.011848596
41431.6098	-9.785089851	-27.81701442	-18.64005039	-27.97261766	0.012043238	0.020856278	0.008344058
41431.69316	-10.1905561	-26.48052358	-28.27003491	-28.92374752	0.012642886	0.014107511	0.009281
41431.77645	-15.05393639	-28.08092155	-23.04141691	-31.20017222	0.015672412	0.014856805	0.007080381
41431.85972	-20.20686908	-26.41720227	-28.26714937	-30.9938043	0.008687009	0.00802842	0.006115882
41431.94301	-19.65689182	-29.16542361	-30.78887385	-31.38639734	0.008059653	0.013005994	0.005973982
41432.021	-18.18692573	-28.39228864	-29.30510174	-31.00319379	0.006931639	0.013005994	0.005828845
41432.10947	-16.64346134	-27.58049693	-27.74714102	-30.60083007	0.005803625	NA	0.005683708
41432.19285	-13.26594082	-25.62289276	-25.33503171	-29.14774318	0.009174629	NA	0.006569935
41432.2764	-11.80526999	-30.88337235	-25.34160595	-29.00236018	0.009082387	NA	0.008057867
41432.35985	-10.23664221	-24.75060341	-18.79313816	-28.8318485	0.011854425	NA	0.009875879
41432.44306	-8.754828227	-23.3654473	-27.44030785	-28.28332469	0.008464647	0.019787264	0.014029752
41432.5263	-8.891610527	-26.04380857	-29.00359173	-28.89750167	NA	0.014969611	0.007834459
41432.60961	-9.864332459	-22.82681056	-21.56871565	-28.69737534	0.034418556	0.034067538	0.009339467
41432.69312	-10.56292828	-23.07053589	-25.41672482	-29.15749612	0.012699201	NA	0.008813102
41432.77643	-16.68274027	-27.12967866	-26.26095878	-30.15476103	0.017461139	0.018913192	0.007642001
41432.85953	-13.77258678	-31.29053296	-24.83804373	-29.73323826	0.0116725	0.012532931	0.005964709
41432.94273	-13.56263839	-31.09994084	-24.60101907	-29.50029442	NA	0.007879769	0.005626359
41433.021	-14.31687838	-29.41506122	-25.81131038	-29.77845777	0.011002846	0.012454171	0.005525281
41433.10892	-15.10883036	-27.64593761	-27.08211626	-30.07052929	0.011002846	0.017028573	0.005424203
41433.19266	-11.50825781	-28.42574384	-23.26168495	-26.9165544	0.007914691	0.014691389	0.007559139
41433.27637	-11.16734557	-26.12620873	-23.78213389	-27.40477877	0.004402314	0.017279046	0.008033167
41433.35954	-9.654920871	-22.66250526	-21.11186456	-29.11671269	0.020562085	0.023280706	0.011563115
41433.44276	-9.987925984	-26.2410732	-20.09856898	-27.69315486	NA	NA	0.01243851
41433.52616	-9.804998886	-24.38861154	-20.6184397	-27.66939171	NA	0.014289341	0.010240679
41433.60933	-9.634396309	-26.64720726	-26.30247312	-27.83800135	0.025600642	0.013660012	0.019908008
41433.69288	-11.28694423	-27.10638946	-23.76915916	-27.73965996	NA	0.022721758	0.012477903
41433.77626	-15.61374356	-27.70053158	-25.73044255	-31.33174938	0.011066895	0.014156324	0.006076075
41433.85959	-21.76052861	-31.28847633	-28.05475423	-31.08050041	0.006366785	0.009486555	0.003991767
41433.94276	-23.50991666	-25.30586018	-33.60125141	-31.89849383	0.007719906	0.0120792	0.006694504
41434.021	-23.46111467	-27.48595133	NA	-31.46221083	0.009858441	NA	0.005192517
41434.10918	-23.40987258	-29.77504704	NA	-31.00411368	0.011996975	NA	0.00369053
41434.19271	-13.80981724	-22.97889776	-21.03662571	-28.07599152	0.017282487	NA	0.00686973
41434.27631	-11.22649128	-26.50155898	-25.84053115	-28.25288934	NA	0.028300035	0.005604552
41434.35903	-9.340078466	-25.84445247	-28.12373753	-28.54990797	0.01876015	0.014184378	0.009194668
41434.44259	-10.95542147	NA	NA	-22.76849044	NA	NA	NA
41434.52585	-10.29885896	NA	NA	-26.53925525	NA	NA	0.02630039
41434.60919	-10.836256	-18.31151794	NA	-28.54082748	NA	NA	0.018914716
41434.69291	-10.73936935	-26.31260531	NA	-26.62373074	NA	NA	0.010872864
41434.77623	-16.59252241	-25.71029886	-31.31439771	-29.30512445	0.007285093	0.016407613	0.007342903
41434.85949	-19.25802589	-31.04921746	-23.87374587	-28.54283703	0.004863604	0.005145767	0.005478411
41434.94273	-17.12992226	-23.65298008	NA	-29.82022751	0.006196522	0.009500881	0.004835373
41435.021	-15.77081775	-26.96052539	NA	-29.57835491	0.006196522	NA	0.005190165
41435.10957	-14.34375802	-30.43344797	-24.2331206	-29.32438869	NA	0.017571122	0.005544956
41435.19298	-12.43855935	-27.52486776	-27.2288255	-27.40185972	0.011156945	0.011163276	0.006450717
41435.27613	-11.66977874	-29.81532997	-24.53654222	-27.99769837	NA	NA	0.007388717
41435.35904	-11.34926217	-28.71833303	-22.47634385	-30.04475596	0.016816294	0.026215781	0.008499702
41435.44223	-10.27152485	-26.15394083	-23.77736506	-27.38360494	0.008307236	0.008569802	0.007837786
41435.52529	-10.99577812	-25.98191433	-22.34009662	-25.34454343	0.020496044	NA	0.014188975
41435.60911	-11.43403703	NA	-18.28927525	-27.31213583	NA	NA	0.013496756
41435.69273	-12.15953276	-26.49559283	-29.06293138	-30.26447848	0.00986117	0.007284928	0.007739522
41435.77613	-14.52752509	-27.06960214	-25.02728321	-28.19249916	0.00609726	NA	0.007750005
41435.85907	-15.34513438	-32.67214637	-27.46166802	-29.51579996	0.020091042	0.005616857	0.005397682
41435.94274	-15.37012515	-25.47922521	-25.47063071	-28.28001916	0.006557474	0.007730422	0.004417949
41436.021	-15.10505354	-28.57452696	-25.71061964	-28.88115511	0.009218651	0.009442173	0.005367655
41436.10886	-14.82672834	-31.8245938	-25.96260802	-29.51234786	0.011879828	0.011153923	0.00631736
41436.19233	-12.34579599	-23.45311422	-26.39689956	-28.20909327	0.012355884	0.013946919	0.006041259
41436.27638	-11.02118796	-25.41362165	-24.66136901	-27.38395676	0.006912497	0.0164286	0.007718409
41436.3595	-10.24650754	-27.58931485	-21.47268395	-28.10444481	0.027663139	0.030447604	0.010137153
41436.44263	-9.386335485	-28.93400761	-26.760227	-26.9993192	NA	NA	0.016384685
41436.526	-10.01862112	-20.76042304	-24.28374748	-26.31646975	0.025878001	NA	0.006049107
41436.60942	-10.50533101	-22.14909499	-24.02613241	-25.85366846	0.019928895	0.025041706	0.010683594
41436.69294	-10.97775435	-22.1980725	-21.48717544	-28.38745079	NA	0.023452367	0.009144189
41436.77605	-12.66043495	-27.77733082	-28.88559012	-28.80806121	NA	0.010409914	0.003860803
41436.85934	-11.54978129	-22.22808786	-24.21281858	-28.35297975	0.00920943	0.029412119	0.0076306
41436.94223	-12.0275051	-32.24570737	-26.3887536	-28.67885145	0.016336192	0.0108899	0.005343977
41437.021	-12.32367624	-29.54503436	-26.02713356	-29.93603067	0.013131811	0.014819286	0.005101562
41437.10883	-12.63465594	-26.70932769	-25.64743252	-31.25606886	0.009927429	0.018748672	0.004859146
41437.19236	-11.45177673	-26.03786049	-24.33037012	-27.42743788	0.011616888	0.010152482	0.009164459
41437.27643	-10.40398366	-21.75424431	-23.79958454	-27.94525107	0.016176722	0.032372137	0.010459791
41437.35969	-9.869259077	-31.73921274	NA	-25.00713738	NA	NA	0.01197615
41437.44309	-10.08396098	-21.81408737	NA	-27.23536005	NA	NA	0.009336406
41437.52612	-9.779565064	-25.35218128	NA	-26.82292855	NA	NA	0.012923505
41437.6095	-10.61526907	-22.17044198	NA	-24.91181472	NA	NA	0.013861699
41437.69297	-10.63688702	-28.5052987	-20.69193249	-27.15554853	0.025379432	NA	0.007400668
41437.77621	-11.40654344	-26.13298214	-26.99060367	-26.63581646	NA	0.020474294	0.006311056
41437.85921	-11.02596289	-25.69956445	-29.57672105	-27.93647441	0.017265307	0.027529373	0.0085292
41437.94241	-11.60098396	-22.59777627	-27.52352361	-29.27307552	NA	0.009522835	0.005976491
41438.021	-12.76607881	-23.11901966	-26.78974679	-29.21967607	0.007341278	0.009522835	0.005473983
41438.10892	-13.9894284	-23.66632522	-26.01928112	-29.16360664	0.007341278	NA	0.004971475
41438.19243	-10.80413044	-23.97629481	NA	-29.58914088	0.012978455	NA	0.008433866
41438.27614	-9.435796954	-27.82283957	-24.70445541	-26.53585657	0.015132159	0.015153764	0.011152536
41438.35983	-10.03033248	-19.49791266	-23.35547041	-25.13444009	NA	NA	0.051814925
41438.443	-9.182656286	-17.74444285	NA	-24.9925026	NA	NA	0.037086634
41438.52635	-8.886362703	-27.65272566	NA	-24.68065794	NA	NA	0.031080531
41438.60961	-9.040641629	-22.84941544	-22.95138381	-24.9617073	NA	NA	0.016482074
41438.69303	-9.905685508	-24.07995746	-22.86491622	-25.9727364	0.008708303	NA	0.012194316
41438.7764	-14.75467452	-29.41326587	-26.36934658	-29.93814907	0.013006819	0.016527243	0.006663641
41438.8591	-20.64839316	-28.16913339	-28.55218053	-28.66824378	0.006624554	0.015741328	0.005985341
41438.94247	-21.45535628	-31.5570178	-27.67599004	-30.91751451	0.006950671	0.012292194	0.00355027
41439.021	-21.55542175	-29.54763329	-28.9106755	-30.26031358	0.005728285	0.007547297	0.003286763
41439.10947	-21.6604905	-27.43777956	-30.20709524	-29.5702526	0.004505899	0.0028024	0.003023255
41439.19264	-13.41486507	-25.71899271	-29.99895476	-26.50988464	NA	0.015984827	0.01186565
41439.27646	-11.40612085	-23.75236747	-25.38699753	-28.92980191	0.009098656	0.024221994	0.006694637
41439.35944	-10.51691026	-19.30369604	NA	-25.08625016	NA	NA	NA
41439.44288	-9.594832423	NA	NA	-22.4899574	NA	NA	NA
41439.52635	-8.906398569	-26.55084858	-22.72981144	-24.99038354	0.026823036	NA	0.026275347
41439.60965	-9.194780329	-30.20720911	-19.02524235	-25.84851095	0.028808388	NA	0.012948834
41439.69254	-9.742381566	-30.57798008	-22.28550768	-25.27415501	0.019623291	0.025185206	0.01349533
41439.7759	-15.42963376	-28.19775434	-25.41377486	-28.78911389	0.008113929	0.009165217	0.004868011
41439.85928	-21.18581756	-20.32492574	-30.41478047	-29.54963977	NA	0.006574372	0.002717343
41439.94246	-21.47455472	-27.50683623	-25.74592982	-27.88763723	0.005729711	0.020722922	0.005072417
41440.021	-20.82734301	-28.5880194	-28.2244409	-27.83787507	0.007037275	0.020722922	0.003910364
41440.10911	-20.14777071	-29.72326172	-30.82687754	-27.7856248	0.008344839	NA	0.00274831
41440.19278	-12.81552346	-29.36632297	-32.94738395	-25.88937784	0.018783846	0.016019796	0.006091375
41440.2763	-11.25605487	-23.74152414	-27.29424751	-27.37693688	0.012000009	0.019096582	0.007178342
41440.35872	-10.45188911	-24.31619425	-20.66870608	-26.39249406	0.034614584	NA	0.048927738
41440.44208	-9.488226611	-31.11924048	-28.94370112	-26.93398337	NA	NA	0.024320317
41440.52538	-9.374752927	-31.2620799	NA	-24.85410802	NA	NA	0.016991386
41440.60865	-9.396032101	-17.16398469	-26.15629445	-27.08390565	0.023255567	0.042467131	0.024302625
41440.69193	-10.27156871	-27.45703231	-25.78363816	-25.82399688	0.026116721	NA	0.012220774
41440.77563	-16.47905931	-28.17407653	-27.32074636	-28.37247246	0.010397944	0.01039331	0.004256122
41440.85963	-20.4736887	-23.70115453	-24.64212682	-29.21818242	0.00621374	0.00559479	0.00264658
41440.94251	-22.32773982	-28.09110792	-19.55646796	-29.37268649	0.008398243	0.00321406	0.002420261
41441.021	-21.9200128	-27.64035958	-26.69758701	-28.31455682	0.009699303	0.005247315	0.002886614
41441.10901	-21.49189943	-27.16707382	-34.19576202	-27.20352067	0.011000363	0.00728057	0.003352967
41441.19277	-13.38668785	-28.4288613	-29.30569511	-27.6007496	0.015394181	NA	0.007767325
41441.27572	-10.92665521	-29.91772965	-25.10203022	-26.56852686	0.013056617	0.021746179	0.012108745
41441.3586	-11.15250778	-18.35158011	NA	-23.90953219	0.013328121	NA	0.057583226
41441.44221	-8.759198179	-22.44847371	-24.78464499	-25.24277359	NA	NA	0.029985626
41441.52598	-8.021231949	-23.33247861	-25.08752425	-25.72190054	NA	0.055283834	0.023922598
41441.60941	-8.643862937	-27.81420119	-24.44677658	-26.06835381	NA	0.036070021	0.009726751
41441.69261	-9.803810002	-26.35934578	-23.26238542	-26.69148905	0.01208875	0.015699379	0.010219599
41441.77511	-15.12974376	-23.82235398	-26.7176913	-27.28890897	NA	0.0112771	0.004954884
41441.85955	-20.08257426	-28.57108472	-25.60417442	-27.92033958	0.005475252	0.007548331	0.004635613
41441.94278	-21.36901832	-28.42566162	-27.88807387	-29.04353257	0.006611799	0.004123857	0.002562534
41442.021	-22.45456124	-28.02880604	-28.0163231	-28.45530897	0.006611799	0.005889837	0.002280364
41442.10915	-23.59438131	-27.61210768	-28.15098479	-27.83767418	NA	0.007655816	0.001998193
41442.19289	-14.29712282	-23.90275623	-21.49266267	-25.74062728	NA	NA	0.006017928
41442.27547	-11.49975472	-23.98494188	-27.79973214	-25.78696834	0.012062985	0.012278255	0.009185085
41442.35879	-9.384170156	-26.28269395	-24.50181885	-22.00808994	NA	0.037326022	0.025029742
41442.44253	-7.940159715	-28.16829355	-27.16156228	-26.67798067	0.078600285	NA	0.014614454
41442.52608	-7.516916361	-28.22194538	-20.43560755	-25.53935749	NA	0.038173673	0.016926721
41442.60942	-8.129871997	-23.47845388	-27.47525757	-28.48217215	NA	0.04510631	0.020812171
41442.69256	-9.844457479	-25.29391879	-24.30727421	-25.266383	0.017986618	0.02089106	0.008571659
41442.775	-15.53810616	-28.12865264	-24.28803412	-29.09839642	0.01137757	NA	0.005571693
41442.85946	-19.65649267	-28.05643981	NA	-26.45376239	0.008260055	NA	0.004573632
41442.94309	-21.8172206	-26.7084139	-27.46949046	-27.98756854	0.00878095	0.007258576	0.004091626
41443.021	-22.64839647	-29.42403224	-25.85263573	-28.11646962	0.006690122	0.007258576	0.002946225
41443.10949	-23.52113113	-32.27543149	-24.15493826	-28.25181576	0.004599294	NA	0.001800823
41443.19298	-15.68960987	NA	-24.68152755	-31.25920201	NA	NA	0.005394312
41443.27521	-11.26704511	-28.11983787	-25.71495908	-26.00080901	NA	0.009933111	0.006468005
41443.3584	-9.58137724	-34.12488483	-25.07515294	-26.55974804	NA	0.024091435	0.014043098
41443.44203	-8.550591217	-28.53251264	-26.5053145	-25.25875789	NA	NA	0.023232424
41443.52556	-8.064359073	-22.74757042	-25.1120569	-26.947739	0.050983436	NA	0.053941385
41443.60911	-8.559026797	-25.53517262	-25.60138034	-25.28343879	0.034008577	0.02617066	0.023238957
41443.69215	-9.751982282	-23.70097516	-26.41447362	-26.00568145	NA	0.020374473	0.009283901
41443.77508	-16.42706733	-26.20939109	-22.39581836	-27.41639284	0.005946323	0.011833167	0.004693242
41443.85866	-19.48066543	-25.0921384	-28.24008019	-27.53880314	0.007158212	NA	0.003482535
41443.94273	-20.52952665	-24.28009403	-30.7832504	-29.05056275	0.005276993	0.009345053	0.003105837
41444.021	-21.58158068	-24.70995874	-28.50247917	-27.53569875	0.004528289	0.006793645	0.002755048
41444.10938	-22.68623742	-25.16131669	-26.10766938	-25.94509154	0.003779585	0.004242236	0.002404258
41444.19277	-16.18685674	-28.62809895	-18.81667673	-27.27082848	NA	0.010795937	0.006504886
41444.27487	-11.92529391	-22.24599917	-20.46984187	-27.7529474	0.022734982	0.024248361	0.008425126
41444.35806	-9.079864444	-22.949193	-20.32755865	-26.88324491	0.024562745	NA	0.023409821
41444.44162	-7.790279943	-26.5509797	-26.62445432	-24.88816059	0.020766464	NA	0.028030566
41444.52513	-7.749489401	-23.33327953	-21.43966708	-25.55561816	0.076734927	NA	0.017733655
41444.60848	-8.792860557	-26.06417692	-25.21478389	-26.31478223	0.028385529	0.027307463	0.015438742
41444.69173	-10.342859	-24.2945867	-25.85553915	-25.55856685	0.019522878	0.016716534	0.008575274
41444.77483	-15.23530632	-27.57487525	-25.31819926	-27.76283346	0.01318154	0.007905472	0.003593868
41444.85808	-16.63792995	-28.91307701	-27.29324942	-28.77353779	NA	0.010125853	0.005342221
41444.94212	-19.38737441	-22.11642918	-26.57809394	-25.25305397	NA	NA	0.003031445
41445.021	-16.88836589	-23.3449427	-27.34228942	-26.41703226	0.008791055	0.011929018	0.004210542
41445.10812	-14.26440695	-24.63488189	-28.14469468	-27.63920947	0.008791055	0.011929018	0.005389639
41445.19131	-12.93061446	-26.82154526	-26.91381188	-26.09286471	0.010039115	0.00773385	0.005366923
41445.27492	-11.87735491	-23.66094718	-34.35430834	-23.31981532	0.006493793	0.014707481	0.00763772
41445.35827	-10.72487045	-24.0531193	-25.07736537	-26.298736	NA	0.017363025	0.023851815
41445.4412	-8.452139482	-25.68403622	-23.09380472	-26.93323978	NA	0.044618919	0.018793879
41445.52452	-8.226624504	-24.61469745	-22.80040259	-28.28090297	0.033118603	NA	0.019231147
41445.60801	-8.94763778	-28.9659788	-23.9819286	-26.15202318	0.032125763	0.027352633	0.01381071
41445.69131	-9.975379464	-25.9401814	-25.22800406	-23.46468974	0.022349086	NA	0.008062222
41445.77462	-13.89207544	-28.56455556	-26.53054008	-27.43719641	0.011729727	0.016740246	0.00621245
41445.85786	-16.58457097	-25.38507831	-28.95244263	-28.45804805	NA	NA	0.004276996
41445.9415	-15.74279074	-28.88302248	-27.37372913	-26.07032956	NA	0.016053376	0.004272076
41446.021	-14.99583303	-28.20630623	-28.72711452	-27.0300778	0.014204677	0.012211678	0.004753257
41446.10814	-14.21152744	-27.49575416	-30.14816918	-28.03781346	0.014204677	0.00836998	0.005234437
41446.19132	-11.87870588	-27.23076104	-30.21991249	-25.97315916	0.008352834	0.012055054	0.008499881
41446.27458	-11.40938089	-25.94493159	-28.38152674	-23.60347516	NA	0.017476591	0.015141497
41446.35799	-9.718007127	-28.09262401	-28.00859436	-25.46018205	0.022092495	0.03776439	0.021751996
41446.44108	-7.57793305	-29.13515123	-22.21490128	-26.71368736	NA	0.025599138	NA
41446.52477	-7.728938291	-27.03504196	-28.76223987	-24.99868843	0.030069167	NA	0.045431238
41446.60815	-8.202865978	-22.49811104	-26.22235034	-25.46217527	NA	0.020252938	0.021633733
41446.69118	-9.4828118	-21.52816825	-28.57871668	-26.7454226	0.023379446	0.020587888	0.009864181
41446.77451	-15.21281972	-24.94865157	-25.90243039	-26.53742991	0.008648254	NA	0.005174598
41446.8582	-20.29561758	NA	-23.2493731	-27.55064747	NA	0.010590014	0.004010589
41446.9423	-21.82500159	-28.70080269	-27.26989777	-28.29109016	NA	0.005631806	0.001713927
41447.021	-21.27075739	-28.68981291	-27.90511058	-28.60691123	0.008478949	0.005236664	0.002261147
41447.10908	-20.68880098	-28.67827365	-28.57208403	-28.93852335	0.008478949	0.004841521	0.002808367
41447.19183	-13.27152792	-29.19211916	-31.74093777	-27.6593569	0.008780017	0.011682	0.005349736
41447.27482	-11.42931414	-27.07277119	-24.3995052	-24.985058	0.013500868	NA	0.019705968
41447.35792	-9.583814452	-25.96613659	-27.60611141	-26.89712503	0.020555646	NA	0.019263113
41447.44129	-8.284793585	-28.36055659	-24.04138918	-26.98947064	0.023927052	0.024028353	0.030760837
41447.52463	-8.084512535	-25.03980439	-22.75864898	-25.6061316	0.0154443	0.027479896	0.019635283
41447.60789	-9.089950042	-23.8435246	-23.33260782	-24.59555602	NA	0.024168554	0.01140615
41447.69126	-10.17668381	-23.8194263	-22.37158469	-24.39294651	0.009751776	0.019364508	0.013435155
41447.77473	-11.34044042	-30.62879721	NA	NA	0.007187771	NA	NA
41447.85841	-13.40595283	-20.41421021	-25.03924563	-28.3658878	0.023218626	0.010402012	0.008642448
41447.94183	-13.21829273	-27.04494071	-25.83590713	-27.46675704	0.005669398	0.008181586	0.007522853
41448.19188	-13.62201655	-30.87920166	-35.17874358	-29.78594189	0.016482845	0.019290555	0.007843258
41448.2754	-12.94838348	-27.55615984	-27.36119255	-25.77405558	NA	0.00481736	0.005356742
41448.35879	-12.31008878	-27.63783957	-26.45938627	-27.87233112	0.011373915	0.013981136	0.006551269
41448.44186	-11.73173109	-30.01853149	-24.51091142	-27.82241215	0.012323766	0.021085001	0.011860488
41448.52502	-11.85374219	-23.9295266	-24.58221317	-26.08492677	0.041046175	0.022889727	0.013487291
41448.6082	-11.56343549	-25.75744045	-25.81980036	-24.85265725	0.016867287	0.018066397	0.024558436
41448.69126	-13.10539632	-25.78727794	-26.01553828	-26.85940102	0.018673582	0.011075927	0.007308422
41448.77486	-12.85725238	-23.18099525	-26.94924695	-27.65288371	0.018412722	0.013921097	0.008807089
41448.85815	-13.09567227	-27.0915647	-27.57999543	-28.10203806	0.023484273	0.01775886	0.010421405
41448.94151	-20.21750604	-26.78546323	-26.25090116	-29.41921574	0.01467823	0.011299679	0.004051497
41449.021	-20.70270784	-26.09613159	-26.26897904	-29.40561862	0.010406427	0.008526443	0.00344307
41449.10844	-21.21216973	-25.37233337	-26.28796081	-29.39134164	0.006134623	0.005753207	0.002834642
41449.19185	-15.47435745	-24.37119297	-27.31601415	-27.4226615	0.008954159	0.006355733	0.005624192
41449.27565	-12.96785942	-29.20709435	-29.61582367	-28.30968663	0.011564166	0.011194892	0.007196406
41449.35865	-12.08776486	-26.0101661	-26.82477338	-27.46840444	0.021533429	0.014650655	0.00998811
41449.44157	-10.88760336	-26.20401752	-26.17354804	-28.08081231	NA	0.022600111	0.015482469
41449.52489	-11.83781377	-28.50828657	-24.71744293	-27.28728515	0.012066578	0.010425439	0.007583953
41449.60859	-11.87752558	-26.72512271	-26.81186956	-28.74342917	0.009792755	0.015708093	0.0083506
41449.69163	-11.82439002	-27.91222799	-25.09375962	-28.11851579	0.023113576	0.008060016	0.006585223
41449.77509	-12.17082153	-28.65409869	-30.69110663	-29.55226915	0.013534925	0.008928208	0.007815095
41449.85829	-12.20036733	-26.51711368	-28.20842116	-27.588834	0.0038942	0.008198252	0.007045603
41449.94174	-11.89382072	-26.83896476	-25.38011402	-28.1527751	0.010248758	0.016996161	0.008030726
41450.021	-12.03195185	-27.78273734	-26.38416142	-28.0747848	0.016825069	0.015053887	0.008192396
41450.10846	-12.17698954	-28.77369854	-27.4384112	-27.99289499	0.023401379	0.013111613	0.008354065
41450.19187	-11.77617079	-29.67085028	-25.91337749	-27.73289192	0.00865405	0.013952364	0.006646391
41450.27524	-11.54761778	-26.29748125	-23.99938674	-27.07921578	0.015693325	0.013084305	0.006128974
41450.35866	-11.3243455	-29.57885045	-22.32025765	-26.75438207	0.016323163	0.011732628	0.007866127
41450.44219	-10.83747745	-28.61002354	-28.46323216	-26.3146341	0.012705011	0.015125115	0.008654636
41450.52543	-11.15434783	-27.36646289	-26.41773012	-27.0067395	0.008694475	0.009445988	0.005991722
41450.60865	-10.73051087	-29.72754289	-24.46152073	-27.55976316	0.015581841	0.006547275	0.010453312
41450.69212	-11.09005129	-28.56609417	-26.56023092	-28.98595061	0.013078072	0.01135047	0.00709248
41450.77537	-11.17239859	-29.45741282	-27.01964159	-28.45939345	0.02145307	0.011938975	0.006442697
41450.85894	-11.19453969	-28.73965756	-27.36126453	-27.97879581	0.01761515	0.034324825	0.011418032
41450.9426	-11.08567822	-29.22321726	-30.35077221	-26.59331844	0.021888098	0.008882744	0.005605466
41451.021	-11.19339085	-30.23499588	-29.22825761	-27.41012228	0.019365569	0.007519392	0.004981102
41451.10963	-11.30648912	-31.29736344	-28.04961727	-28.26776631	0.01684304	0.006156039	0.004356738
41451.19282	-10.43096054	-29.05806538	-29.41863428	-28.34481845	0.015077189	0.027379455	0.007840354
41451.27587	-10.12782878	-27.47695588	-26.1564023	-28.58679418	0.015677188	0.0144282	0.008508119
41451.35899	-9.988399319	-23.50753959	-25.55418651	-27.93403377	0.021953307	0.015433865	0.009441318
41451.44244	-10.11792421	-25.65325837	-22.34803524	-26.89171368	0.027029356	0.027562135	0.009153482
41451.52564	-10.65265055	-19.71260068	-26.91023089	-26.05680238	NA	NA	0.019603509
41451.60911	-10.75441246	-24.13846292	-22.89312508	-25.49204364	NA	NA	0.012601408
41451.6924	-10.37526696	-24.163676	-23.60509593	-26.82799934	NA	NA	0.012518946
41451.77601	-10.67312791	-26.42949959	-21.20904695	-28.6507917	0.014594096	0.017215368	0.00935722
41451.85957	-10.90047245	-26.97115238	-22.494076	-28.42897621	0.012814149	0.006494761	0.006775807
41451.94315	-11.2968443	-25.17833018	-30.721657	-28.40338753	0.019550325	0.012849462	0.005452672
41452.021	-11.58750947	-25.14088854	-30.84984104	-29.0695895	0.021246717	0.012849462	0.006096295
41452.1103	-11.8927079	-25.10157481	-30.98443429	-29.76910157	0.022943108	NA	0.006739917
41452.19302	-10.58866585	-22.01517669	-23.22159148	-27.18679317	0.012330863	0.018558946	0.009777722
41452.27589	-10.24531543	-23.56282399	-27.26994427	-27.20474257	0.010007194	0.012791123	0.007640096
41452.35902	-9.808701264	-25.44400198	-26.46013077	-28.66530798	0.025846625	0.014395648	0.0074294
41452.44251	-9.66289819	-29.99463791	-27.41617675	-28.4119924	0.016237409	0.01973998	0.013342543
41452.52577	-9.998672737	-24.13859994	-22.64861192	-27.47760613	0.021184658	0.015357654	0.008952514
41452.60901	-10.31128952	-28.77676229	-23.88403358	-26.12274702	0.019207695	NA	0.0144973
41452.69243	-10.88203576	-25.94896156	-28.76327801	-25.05380176	0.020084146	NA	0.009233606
41452.77574	-13.78101446	-25.14682217	-24.06132736	-30.26893364	0.009731809	0.017717321	0.006123484
41452.85903	-11.97607378	-26.10193641	-26.10829196	-27.01773978	0.009980662	0.013067706	0.00584415
41452.94233	-11.65998558	-29.84666415	-24.48487497	-28.53011039	0.010020073	0.011288753	0.008276804
41453.021	-14.5849482	-27.10352229	NA	-28.81428204	0.008839345	NA	0.00613516
41453.10929	-17.65615896	-24.22322334	NA	-29.11266227	0.007658617	NA	0.003993515
41453.19252	-12.81611872	-28.1253908	-20.89118515	-27.62328664	0.018071888	0.009705881	0.007973932
41453.27592	-10.50048003	-27.21309005	-30.18145415	-25.82641356	0.025905442	NA	0.004979417
41453.3594	-9.853141143	-29.08228748	-27.65258882	-28.98531958	0.010614154	0.018977872	0.011384914
41453.44286	-9.841816926	-27.30915722	-24.69780568	-25.96042525	0.016659702	0.011781541	0.011576071
41453.52609	-9.377774529	-25.5214302	-25.60067735	-26.53552555	0.021427401	0.01764677	0.023392923
41453.60923	-9.913990978	-26.01583866	-27.07710594	-27.04569478	0.034277718	0.045814164	0.010815122
41453.69233	-10.48580983	-28.28709515	-25.79305778	-28.20713629	0.015655834	0.01453463	0.007710513
41453.77569	-15.73158015	-24.76960748	-24.79483235	-28.30536843	0.014262421	0.024987452	0.004438913
41453.85964	-19.54518783	-29.8945022	NA	-29.47664494	0.010851875	NA	0.004753766
41453.94368	-19.68810245	-23.92699867	-19.48182422	-28.96006068	0.008712841	NA	0.003092705
41454.021	-20.04042292	-27.20500319	NA	-29.20391055	0.008304279	NA	0.002878735
41454.11077	-20.41035941	-30.64690794	NA	-29.45995292	0.007895717	NA	0.002664764
41454.19299	-12.85611546	-21.84999939	-22.75190752	-26.75567677	0.009373165	NA	0.00697108
41454.27594	-10.69817541	-31.21497011	-24.37414093	-27.63618411	0.010922736	0.00497932	0.008435266
41454.35969	-10.04403397	-27.72321254	-25.57470366	-28.74955902	0.012563056	0.016313603	0.008448902
41454.44291	-9.142404821	-27.89575615	-28.23205121	-27.26882989	0.011666191	0.013219675	0.008373251
41454.52583	-9.840350607	-29.85150337	-23.21437304	-23.52270997	0.017723782	NA	0.015995637
41454.60891	-11.18468341	-19.82566846	NA	-24.27990722	NA	NA	0.024732501
41454.69233	-10.79241001	-20.74284849	-15.05420398	-26.19479025	0.023737618	NA	0.017256888
41454.77566	-14.06870073	-28.16498297	-22.96678128	-27.80334702	0.006412381	0.014631784	0.005835889
41454.85965	-20.10697264	-26.42595564	-16.95504046	-26.10998577	0.008088124	NA	0.003101066
41454.94366	-18.5374587	-31.09583294	-30.39175686	-30.77961516	0.007647014	0.006891839	0.00396574
41455.021	-16.14154787	-29.50328567	-28.23291968	-28.88485439	0.007187334	0.007866664	0.003877712
41455.1096	-13.62584149	-27.83111103	-25.96614064	-26.89535559	0.006727653	0.008841488	0.003789683
41455.19265	-11.71507911	-31.10900072	-27.18440736	-27.62965311	NA	0.012428398	0.007516846
41455.27583	-10.51508997	-28.1815793	-24.82319248	-26.17824374	0.009488867	0.008399815	0.008291927
41455.3595	-10.06490957	-26.64405131	-29.23145874	-27.80239659	0.015046414	NA	0.010956953
41455.44255	-10.60207322	-17.44731821	-17.43125443	-25.12457882	NA	NA	0.009814137
41455.52568	-10.74565475	-25.81155126	NA	-26.16068636	NA	NA	0.0248454
41455.60898	-10.85529894	-25.14044578	NA	-24.97665073	NA	NA	0.0054845
41455.69237	-10.80019041	-24.19191268	NA	-25.01968904	NA	NA	0.010735
41455.77582	-11.07568633	-19.93938709	-23.97602007	-26.33154417	0.006277437	0.012450857	0.00672198
41455.8595	-10.89255695	-25.42373972	-27.06909624	-28.08820159	0.019653812	NA	0.00611685
41455.9432	-10.93831322	-28.4806573	-29.08153738	-28.87111947	0.011428692	0.012738425	0.005893996
41456.021	-11.4187932	-28.47072573	-27.16113199	-29.64682436	0.00911982	0.012738425	0.006032269
41456.11038	-11.92329717	-28.46029758	-25.14470634	-30.4613145	0.006810948	NA	0.006170542
41456.19335	-10.30235233	-22.248702	-23.43889809	-26.24283403	0.018457879	0.01724806	0.009043166
41456.27617	-9.435026474	-24.82959826	-25.24258312	-27.76992841	0.012970056	0.025710426	0.009142726
41456.35928	-9.570170947	-25.82281109	-19.69357826	-24.27904022	0.060061927	NA	0.013848966
41456.44246	-9.411705491	-25.98292125	-23.15712658	-26.05607828	NA	0.04798889	0.029469353
41456.52585	-9.415412952	-22.2170959	-18.66034242	-24.24202534	NA	NA	0.024592511
41456.60896	-9.639058845	-20.64130444	-23.25463987	-23.97168502	NA	NA	0.016842573
41456.69266	-9.907697487	-22.50960299	-24.43245826	-26.57181031	NA	0.040939883	0.008294748
41456.77589	-13.91549624	-22.90235984	-17.98322209	-27.52813431	NA	NA	0.003875142
41456.8603	-19.74510598	-23.07300002	NA	-28.98732081	NA	NA	0.00386853
41456.94435	-21.04968629	-26.55741293	-24.54487937	-30.01024414	0.019306234	0.006775728	0.00379972
41457.021	-21.65155223	-26.4071991	-25.52949323	-28.40015735	0.019306234	0.006775728	0.003087211
41457.111	-22.28351147	-26.24947457	-26.56333778	-26.70956623	NA	NA	0.002374702
41457.19376	-13.30979363	-25.65907484	-29.70002229	-27.43169008	0.011233528	0.009955259	0.006548653
41457.27579	-10.08135305	-22.69088633	-30.9583591	-24.24866997	NA	0.021434995	0.014578303
41457.35921	-10.24880904	-25.82756567	NA	-24.44369408	0.068344184	NA	NA
41457.44261	-9.512833729	-31.7922075	NA	-27.54324511	NA	NA	0.021112568
41457.52584	-9.210306799	NA	NA	-24.03214255	NA	NA	0.017621049
41457.60908	-9.244696466	NA	-27.34752681	-27.640799	NA	NA	0.013036609
41457.69264	-9.644971157	-23.89693242	-27.10787662	-24.80735705	NA	0.039874906	0.011445595
41457.77581	-13.53931951	-21.20351408	-26.50993849	-26.73677422	0.012145885	NA	0.005826692
41457.8599	-19.35989985	-23.83871762	-27.24257471	-26.64823121	0.009022229	0.006061687	0.004488644
41457.94371	-20.57819652	-28.65911998	-26.02516953	-26.02700392	0.004627285	0.005802611	0.004835288
41458.021	-21.06923625	-26.15572245	-25.4201611	-25.39860985	0.005444527	0.004709366	0.00447158
41458.11111	-21.58482797	-23.52715505	-24.78490224	-24.73879608	0.006261769	0.003616121	0.004107871
41458.19341	-15.87871135	NA	-31.80961152	-25.36403078	NA	NA	0.008089566
41458.2757	-10.81675753	-24.54033301	-25.47542071	-24.37808368	0.01724893	0.008258158	0.006861159
41458.35909	-10.46092088	-29.93480172	-28.50233854	-24.22367766	NA	NA	0.017172131
41458.4425	-8.800913179	-31.34187127	-21.20872358	-24.96471	0.038754523	NA	0.023912387
41458.52575	-8.245653784	-23.61680343	-22.43886233	-26.93189194	NA	0.021355816	0.0140188
41458.60896	-8.912424951	-19.07613168	-19.94976037	-25.52127971	NA	NA	0.014688155
41458.69254	-9.563374474	-26.77114653	-22.19394821	-25.35313543	0.035440701	0.025309069	0.012530997
41458.77582	-14.60091257	-25.80447276	NA	-27.3933321	0.009310154	NA	0.004749626
41458.85967	-19.18692806	-28.76339419	-22.35664668	-25.21578442	0.005688925	NA	0.004202109
41458.94363	-19.27396343	-29.47183057	-24.18820176	-29.05018971	0.005512279	0.005545755	0.002685568
41459.021	-19.88318877	-28.47025659	-21.13552519	-29.33848612	0.006103599	0.005545755	0.00579205
41459.11101	-20.52287538	-27.41860391	-17.9302148	-29.64119736	0.006694919	NA	0.008898531
41459.19305	-13.47797338	-33.48916745	-30.66078381	-25.61866144	0.019845307	0.014676367	0.016214479
41459.27608	-10.8736658	-22.66213162	-20.51515925	-28.45421118	0.01208482	NA	0.012228672
41459.35919	-9.80226061	-26.85040436	-31.41808056	-26.73569516	NA	NA	0.019099788
41459.47136	-7.386729186	-22.18048655	-22.97730479	-24.92957655	NA	0.046025138	NA
41459.60899	-8.820647003	-19.68770841	-24.36900113	-25.5833164	0.015753102	0.027047581	0.018578199
41459.6925	-9.594705446	-25.35680574	-23.74544072	-25.11695396	0.029908158	0.018953247	0.01363343
41459.77611	-14.1169333	-30.07276914	-22.2795574	-25.98594453	0.012347712	0.013574742	0.01191967
41459.85932	-16.50881459	-25.04938704	-31.79768902	-28.5369736	0.004203982	NA	0.005079543
41459.9428	-14.51436021	-30.21483505	-27.51722424	-27.83125132	0.005953398	0.009213548	0.004119913
41460.021	-15.88150496	-29.82427239	-29.91788354	-27.63634519	0.008609348	0.009213548	0.004148456
41460.10994	-17.31700694	-29.4141816	-32.43857581	-27.43169375	0.011265297	NA	0.004176999
41460.19259	-13.13496747	-23.40613946	-26.68776431	-26.27096617	0.014258099	NA	0.006698718
41460.27614	-11.04218545	-26.18407804	-26.14285641	-26.94484164	0.010679856	0.017257628	0.006225822
41460.35953	-9.519246749	-26.92151292	-24.30366025	-26.57276745	0.022535315	NA	0.01722273
41460.44268	-8.408308465	-22.34668093	-26.81449752	-22.84335526	0.025388288	NA	0.032269169
41460.5258	-8.204277231	-27.0682528	-24.11046245	-24.01755727	0.036703045	0.038205891	0.036896371
41460.60908	-9.098380169	-25.65882443	NA	-25.62180383	0.020864513	NA	0.010035849
41460.69243	-9.886501583	-26.98312157	-18.88001922	-24.42830855	0.011825405	0.015449965	0.01005493
41460.77589	-11.55465069	-22.57591275	-24.08466266	-26.1824261	0.009278959	0.007907194	0.005007725
41460.8593	-12.27938614	-26.61394913	-25.25056478	-27.68225059	0.00935706	0.005719535	0.007410827
41460.94245	-12.80204441	-23.12492103	-24.35339269	-25.94899355	0.00703127	0.014330082	0.004002956
41461.021	-12.54574991	-27.81900366	-24.83068714	-26.71952534	0.007636517	0.015844137	0.004882437
41461.10876	-12.27664068	-32.74779042	-25.33184631	-27.52858371	0.008241763	0.017358192	0.005761918
41461.19228	-11.5122396	-29.14341846	-24.64627547	-25.76214297	0.009660571	0.023792102	0.007817312
41461.27602	-10.64634172	-25.85875644	-33.42007831	-25.21056931	0.013884886	NA	0.014435907
41461.35933	-9.984498118	-28.83135188	-24.4819545	-25.44514208	0.025013937	NA	0.02623523
41461.44276	-8.38522163	-23.31496119	-22.51090191	-23.29942502	0.022647617	0.033497558	0.025353627
41461.52563	-8.213011354	-22.54414486	-20.84262537	-23.51243458	NA	0.030468115	0.02226113
41461.60892	-9.030176208	-19.65774838	-18.06867774	-26.3733184	0.021379667	0.016314196	0.012888846
41461.69241	-10.04933583	-26.95151926	-22.9878335	-24.24375699	0.025710427	0.019774735	0.012253059
41461.77563	-10.9962247	-27.58646408	-26.45109006	-24.23680046	NA	0.021233682	0.011276373
41461.85938	-11.75792372	-26.36040815	-23.38626717	-25.79979529	0.013050436	0.013497463	0.00924367
41461.94255	-11.61889381	-26.04003944	-26.21013921	-27.26532553	0.005483454	0.004839515	0.006128625
41462.021	-11.7301796	-27.9462735	-25.88990394	-26.74063515	0.007676826	0.00788901	0.005692591
41462.10859	-11.84702968	-29.94781927	-25.5536569	-26.18971026	0.009870198	0.010938504	0.005256557
41462.1922	-11.16765455	-27.29490276	-27.07528255	-26.944502	0.015617995	0.025934803	0.009497679
41462.27584	-11.03515136	-25.10080084	-22.21296547	-25.32787519	0.015978046	0.029059997	0.013828357
41462.35925	-11.36875568	-20.7555774	-21.42227542	-21.90945069	NA	NA	0.01815455
41462.44263	-10.47901052	-18.70795949	-16.38756306	-25.82886631	NA	NA	NA
41462.52589	-9.172427825	-28.08611468	-25.85270121	-24.39543213	NA	NA	0.018532139
41462.60886	-9.303212042	-27.21547563	-28.49984195	-24.20480562	NA	NA	0.012382294
41462.69194	-9.813192062	-27.35763393	-20.69750415	-27.3580911	0.024161195	NA	0.022339292
41462.77533	-10.99609444	-26.33056562	-28.25500943	-24.59669112	0.012796125	0.011753859	0.009944511
41462.85873	-11.33537783	-26.99720114	-24.9864052	-26.62301014	0.011644993	0.019893985	0.011914896
41462.94202	-11.46892688	-25.29164686	-22.1929196	-25.58484787	0.007704113	NA	0.00655089
41463.021	-11.4227509	-26.75463664	-21.710287	-25.15620756	0.010067376	0.011665862	0.007269012
41463.10861	-11.37426613	-28.2907759	-21.20352277	-24.70613523	0.012430638	0.011665862	0.007987133
41463.19209	-10.83012525	-26.69686365	-24.77017267	-24.15194182	NA	0.027959289	0.012679285
41463.27539	-9.966474107	-26.20315766	-28.92688687	-25.84297694	0.03084729	0.021590316	0.008629639
41463.35882	-9.511783654	-26.76978865	-21.32086424	-25.05091498	0.019654036	NA	0.013327178
41463.44258	-8.618012254	-24.32226189	-22.93766354	-26.3182048	NA	0.018326757	0.017947579
41463.52564	-8.407517396	-23.95902692	-25.46274236	-25.6641077	NA	NA	0.016023956
41463.60879	-8.774216969	-25.53085447	-25.73311644	-23.80098137	0.040002623	0.03260788	0.02015113
41463.69213	-9.43765139	-25.34282688	-25.95132521	-25.41713257	0.024328697	0.013221089	0.012910777
41463.77572	-12.51990319	-26.53611536	-28.76949746	-24.36102508	0.010270813	0.019354656	0.008293679
41463.85889	-13.68757872	-28.66751809	-26.63349996	-26.098488	0.012493121	0.010571259	0.005322145
41463.94206	-11.68623629	-28.47181676	-30.06048182	-24.35397108	0.007456958	0.017036589	0.010806178
41464.021	-11.43277903	-28.26366995	-29.62690849	-24.36716744	0.008910596	0.015311162	0.009736236
41464.10898	-11.1666489	-28.04511579	-29.17165649	-24.38102361	0.010364234	0.013585735	0.008666294
41464.19224	-10.72150815	-25.8881233	-22.61527451	-24.39439331	0.013823013	0.014570198	0.012176664
41464.27551	-10.0078571	-18.7272046	-18.5336213	-25.15612128	0.016289547	NA	0.011337355
41464.359	-9.238013593	-27.54367203	-21.70469164	-24.29387941	NA	NA	0.018543047
41464.44226	-8.151033448	-26.11835631	-23.64376902	-27.40040432	NA	0.028505253	0.046558439
41464.52557	-8.27555075	-27.93649763	-25.72851927	-25.85493828	NA	0.050216261	0.028714295
41464.60888	-8.588560363	-27.50307882	-22.35118697	-24.61045677	0.044369394	NA	0.014852491
41464.69223	-9.321207246	-26.98222969	-27.79010034	-26.83156759	NA	0.029620498	0.013526359
41464.77595	-12.61923375	-25.61311169	-27.23058556	-26.16580055	0.016584252	0.008747711	0.006262954
41464.85893	-17.73040234	-31.73713234	NA	-25.56831763	NA	0.010861636	0.004072983
41464.9422	-17.55105029	-28.77450746	-23.82978333	-28.066061	0.005363671	0.0053718	0.003326735
41465.021	-17.71344731	-28.69767898	-23.95932133	-28.74595111	0.00541132	0.0053718	0.003872077
41465.10952	-17.88396418	-28.61700908	-24.09533624	-29.45983572	0.005458969	NA	0.004417418
41465.1925	-14.22935683	-29.31578816	-24.5171495	-23.28478458	0.010366101	0.012323493	0.005815585
41465.27606	-11.1640674	-26.08000988	-22.04751062	-24.99716725	0.023535177	0.007529473	0.013337058
41465.35943	-9.67556435	-22.71073611	-28.44049088	-24.34015487	NA	NA	NA
41465.44262	-8.451828988	-27.52945748	-23.22456907	-25.6319618	0.028599861	NA	0.018653665
41465.52553	-8.102492431	-29.42077891	-23.80598016	-25.61617988	NA	0.025451321	0.014932935
41465.60892	-8.452619029	-27.2622475	-25.6506279	-24.02937108	0.042920062	0.018538602	0.03605202
41465.69213	-9.704703038	-26.41610209	-26.07341324	-24.91306814	0.028510604	0.016176693	0.009451304
41465.77594	-11.28447734	-24.2588718	-26.07115219	-25.18846839	0.011341488	0.01047453	0.008387887
41465.85884	-12.36546857	-21.55408333	-22.14440005	-25.92445595	NA	0.009715489	0.008376868
41465.9422	-12.07268668	NA	-26.35406605	-25.75430666	NA	0.009811546	0.010258883
41466.021	-12.54313263	NA	-26.55916446	-26.25326108	NA	0.011439951	0.008812945
41466.10874	-13.03710088	-31.95955491	-26.77451779	-26.77716323	0.013419634	0.013068355	0.007367007
41466.19229	-11.66354016	-28.52757566	-29.08941662	-26.20021001	NA	0.009088876	0.007835123
41466.27587	-11.72554316	-25.6143354	-22.54502941	-25.64074432	0.00934105	0.009087364	0.019707439
41466.35923	-10.69493524	-22.40795035	-27.85659152	-23.90686459	0.01427704	0.018093624	0.014789779
41466.44264	-10.24829659	-27.88114297	-25.60165436	-23.60275219	0.019515564	0.011625606	0.006336869
41466.52557	-10.23104131	-31.63181874	-27.43187974	-25.21144844	0.017086373	0.054393751	0.010260625
41466.60865	-10.32310993	-24.88953327	-28.18045481	-24.55177906	0.014761644	0.01413949	0.016944147
41466.69208	-10.47224011	-26.52863755	-26.72181327	-25.93649298	0.010678759	0.016738425	0.006055022
41466.7757	-11.15264115	-25.9131923	-23.16546391	-26.82326205	NA	0.011228119	0.007482288
41466.85959	-11.21976992	-29.31192167	-30.93861486	-25.97219771	0.015087598	0.00704314	0.005954368
41466.94328	-11.31326362	-22.63054851	-27.61434846	-25.73761975	0.007949685	NA	0.005086816
41467.021	-11.28256524	-26.33713311	-27.67858329	-26.45270896	0.010207424	0.011090181	0.006034266
41467.10978	-11.25033195	-30.22904695	-27.74602986	-27.20355263	0.012465163	0.011090181	0.006981716
41467.19306	-10.64492546	-21.76779514	-30.672961	-25.69397015	0.007260879	0.006851878	0.006892878
41467.2759	-10.75498299	-26.15800723	-33.01012987	-25.72188939	0.013492092	NA	0.010788442
41467.35914	-9.558630912	-32.23222112	-25.31599131	-24.77380189	0.011539458	0.023042898	0.013545392
41467.4425	-9.17973565	-23.33771751	-28.27420176	-20.97114204	0.026748893	0.007951066	0.013976449
41467.52596	-9.111283216	-25.89042436	-27.21934431	-25.71201814	0.028061317	0.017266151	0.023890866
41467.60933	-9.187515852	-29.49151125	-25.64759955	-25.59659743	0.015642407	0.01444098	0.018009159
41467.6931	-9.655407599	-27.2907026	-23.29175198	-26.20738953	0.018361099	0.015685102	0.008699976
41467.77628	-11.8674188	-26.97308839	-28.9524594	-23.43275343	0.010244151	0.012164518	0.004645694
41467.86024	-15.45955022	-24.19972982	-25.20259025	-25.39505542	0.006087926	0.005100298	0.00368262
41467.94336	-11.84713812	NA	-28.2815338	-27.67187793	NA	0.011277232	0.005518724
41468.021	-12.28600163	NA	-27.86159068	-27.91329515	NA	0.010904916	0.006903436
41468.11041	-12.74680831	NA	-27.42065041	-28.16678323	NA	0.0105326	0.008288148
41468.19292	-10.60626437	-28.01663009	-24.69192724	-25.66537558	0.012426115	0.01238616	0.012447386
41468.27563	-10.4744026	-29.77593942	-26.47360642	-29.9873938	0.009334254	NA	0.009083254
41468.35906	-9.350599367	-24.49604962	-24.77966199	-23.57416851	NA	0.024779051	NA
41468.44244	-9.076066178	-28.83482494	-25.76290342	-23.30967946	0.020378652	NA	0.008013191
41468.52609	-8.548796711	-27.69474406	-25.55151302	-24.18356397	0.012375645	0.021878971	0.012085599
41468.60971	-8.918764403	-25.42175765	-24.76045324	-28.65109101	0.019617216	0.011196214	0.01112643
41468.69278	-9.559824436	-19.01357416	-25.94734204	-24.32026244	0.027411724	0.022371624	0.010672549
41468.77618	-10.64625514	-23.58641351	-22.84597662	-26.829298	0.034260983	0.049011625	0.008917995
41468.85987	-14.98505188	-22.9553084	-22.62337908	-26.52310338	0.010347103	0.012088057	0.005898596
41468.9436	-15.35468717	-25.28791612	-29.09572076	-26.10275942	0.007171376	0.007413107	0.004225584
41469.021	-15.72949468	-25.77696014	NA	-25.46864236	0.007171376	NA	0.004617009
41469.11071	-16.12304256	-26.29045637	NA	-24.80281945	NA	NA	0.005008433
41469.19354	-11.83870946	-24.51664947	-29.52056356	-24.85655803	NA	0.032734543	0.012104231
41469.27592	-10.73336252	-28.44800651	-25.48912921	-24.94352685	0.007354277	NA	0.008727714
41469.35911	-9.43832509	-23.85297061	-30.68827851	-27.23598363	0.025239153	NA	NA
41469.44269	-8.845820506	-27.32697703	-30.61722811	-23.88524135	0.00909576	0.015653726	0.01391506
41469.52611	-8.615207829	-21.41098323	-24.66660736	-24.96167146	0.021459634	0.015969712	0.01670895
41469.60977	-8.722580536	-22.3710148	-25.17582549	-26.44133127	NA	NA	0.016302123
41469.69284	-9.349625021	-26.62515478	-28.27204139	-25.96864728	0.012777106	0.017580104	0.021823892
41469.77613	-11.65237483	-27.4506251	-27.46534133	-25.14427741	0.018445611	0.012690265	0.004841663
41469.85999	-14.46573114	-19.48137061	-29.95547289	-25.30407723	0.005751424	0.004899188	0.00447353
41469.94357	-15.07735746	-27.54165157	-28.4131766	-25.5297379	0.009163311	0.004846728	0.005762895
41470.021	-14.78074905	-29.05869609	-28.05941815	-25.17581745	0.007730933	0.005792519	0.004272988
41470.1104	-14.46931022	-30.65159284	-27.68797177	-24.80420098	0.006298554	0.006738309	0.002783081
41470.19287	-11.43423492	-35.91721542	-31.29533921	-27.77483402	NA	NA	0.007619934
41470.27575	-10.79497825	-19.46932232	-30.37677287	-26.6183372	0.011883111	NA	0.012589629
41470.3591	-10.0364365	-25.1875432	-26.6954586	-25.48923507	0.02872599	0.024783779	0.014749021
41470.44242	-9.353485309	-21.56755874	NA	-22.89305651	NA	NA	0.018397687
41470.52569	-8.938202912	-32.9147567	-29.12101804	-25.40712895	0.012483057	0.028300493	0.017348729
41470.60911	-9.215173177	-27.01588339	-32.03339761	-24.54020112	0.017037654	0.014067176	0.015347517
41470.69281	-9.751531426	-24.10639479	-24.82423326	-25.31553651	NA	0.016216096	0.010488799
41470.77624	-10.51745417	-26.12377852	-23.64455194	-23.84645323	0.013700343	0.043705825	0.012014003
41470.85905	-11.88950662	-31.97383362	-33.38363201	-27.23263371	0.009617636	0.011070495	0.004481732
41470.94275	-12.31759083	-28.61481532	-27.30815947	-25.32068104	0.012482629	0.013266059	0.00576146
41471.021	-13.71054996	-31.7417335	-27.66083051	-25.04921945	0.012482629	0.012091645	0.006031883
41471.11069	-15.17315704	-35.02499758	-28.03113511	-24.76418479	NA	0.01091723	0.006302305
41471.19348	-12.59419156	-33.46387086	-20.7600598	-28.27435944	NA	NA	0.022668217
41471.27578	-10.40093143	-29.89534783	-26.06123191	-23.18728071	0.018252409	0.011084478	0.01383905
41471.35928	-9.272954231	-27.90368984	NA	-24.63659389	NA	NA	0.034882639
41471.44284	-8.046833399	-32.10764133	NA	-26.77468399	0.030000375	NA	0.01832196
41471.52607	-8.614388322	-27.37464959	NA	-25.28030184	0.006784732	NA	NA
41471.60955	-8.525973151	-25.62606846	NA	-26.27811718	0.016869204	NA	0.017315537
41471.69306	-9.111036017	-24.40704123	NA	-25.37555986	NA	NA	0.012058894
41471.77591	-12.63292165	NA	-16.11354947	-25.56216145	0.021065282	NA	0.007229803
41471.86027	-16.37007931	-28.54922679	-20.18951945	-25.36801804	0.011429443	NA	0.004401592
41471.94396	-16.36828898	-31.47179119	-25.69366658	-27.22313049	0.007150321	NA	0.004334134
41472.021	-17.18848025	-25.88475599	-26.91409431	-27.48852052	0.007150321	0.01614823	0.003805479
41472.11072	-18.04968108	-20.01836903	-28.19554342	-27.76718005	NA	0.01614823	0.003276823
41472.1937	-14.76895595	NA	NA	-25.01833441	NA	NA	0.007915123
41472.27581	-10.17197965	-23.77105484	-25.46652429	-27.3185128	NA	NA	0.018310586
41472.35914	-8.380901486	-25.98742	-29.38560026	-27.28625588	0.030784585	0.020293669	0.028375062
41472.44241	-7.731626845	-32.04363681	-27.19712595	-24.79027805	0.016687813	NA	0.023585836
41472.52587	-8.104521428	-31.57956409	-25.64440022	-27.15963347	NA	0.02406035	0.043404758
41472.6091	-8.519695755	-21.04178405	-20.12703636	-24.45843228	0.02581613	NA	0.010172174
41472.69245	-9.172893333	-25.83686986	-31.14551823	-23.87141542	NA	0.030582919	0.011473041
41472.77587	-11.89730296	-21.85229432	-26.16554529	-24.8486771	0.033454666	0.013201439	0.006839305
41472.85949	-16.05542923	-27.61635369	-30.16944227	-25.63186394	NA	NA	0.00320402
41472.94352	-17.81700445	-27.86209427	NA	-26.81644618	0.004833334	NA	0.005532457
41473.021	-18.16701763	NA	NA	-27.25590691	NA	NA	0.003981872
41473.11047	-18.53453147	NA	NA	-27.71734067	NA	NA	0.002431287
41473.19308	-14.60152778	-20.75132208	NA	-25.26377812	NA	NA	0.007552926
41473.27586	-10.3076752	-28.23929036	NA	-26.69375715	0.022824179	NA	NA
41473.35905	-8.587647578	-24.06731617	-24.24735064	-23.42897719	0.023259668	0.037585058	0.034645487
41473.44241	-7.57231352	-20.66016045	-20.26488094	-28.97321662	0.029364731	NA	0.022347977
41473.52564	-8.007686064	-25.75516474	NA	-27.29587493	NA	NA	0.013412157
41473.60899	-8.934080175	-26.01571865	-22.92979435	-21.85694987	0.020434376	0.02113289	0.012264428
41473.69231	-9.429466937	-29.5394847	-24.84162326	-23.27261152	NA	NA	0.026017135
41473.77609	-14.2403135	-27.9833693	-31.21856906	-25.75787816	0.01242844	NA	0.003549055
41473.85907	-16.55008215	-35.51894229	-16.74014008	-26.95666399	NA	NA	0.003441288
41473.94282	-17.89464035	-27.23777947	-22.95129704	-26.40292473	0.00518664	NA	0.003926119
41474.021	-18.07472099	NA	-25.49271475	-27.5427278	NA	0.005848046	0.003293377
41474.11006	-18.26380567	NA	-28.16120334	-28.73952103	NA	0.005848046	0.002660634
41474.193	-15.8384367	-16.81558957	NA	-31.3357458	NA	NA	0.010094072
41474.27577	-10.48415663	-25.79036873	-16.3542751	-27.93804121	0.011632216	0.022103183	0.009513412
41474.35935	-8.909251277	-28.38385545	-22.54033955	-25.92613208	0.028987559	NA	0.013873937
41474.44246	-8.650498142	-24.54231268	-23.55342648	-25.69453509	0.008445641	0.009335238	0.014658381
41474.52576	-7.796013915	-26.24968538	-23.58500573	-23.53830407	0.03261769	0.020110159	0.017191994
41474.60891	-9.191217445	-24.64120026	-20.69536652	-26.6448624	0.021196304	0.015052958	0.021475648
41474.69237	-9.387191584	-25.41266652	-26.80708904	-25.59903095	0.013708884	0.020111362	0.020371031
41474.77573	-13.29660225	NA	-27.25063732	-24.78447591	NA	0.01671025	0.006568296
41474.85894	-15.91917885	-26.58616993	-31.02130578	-26.48767336	NA	NA	0.004279832
41474.94264	-16.55492562	-21.23626062	-24.01204382	-25.1618754	0.011440759	NA	0.004150905
41475.021	-16.37532559	-24.17231015	-23.81809275	-25.44836288	0.008972196	0.008252089	0.00470032
41475.10969	-16.18674556	-27.25516215	-23.61444412	-25.74917474	0.006503633	0.008252089	0.005249735
41475.19255	-12.15421663	-29.88782902	-26.45478432	-23.69106107	NA	0.011615682	0.010931259
41475.2761	-11.51476335	-25.4765472	-22.51021646	-29.99881556	0.015706888	0.014606139	0.012503443
41475.35925	-9.31033704	-18.95248573	-15.33027549	-26.5741355	NA	0.024909144	0.024538757
41475.44268	-7.917696741	-30.63709184	-26.97804805	-25.76370855	0.060691723	NA	0.031077919
41475.52563	-8.755234954	-25.02699153	-23.05175635	-27.97642571	0.034100785	0.027732307	0.021822675
41475.60886	-9.145841221	-26.06108159	-23.28566452	-25.60849234	0.024033682	0.005430599	0.016472776
41475.6922	-9.731280278	-22.05615147	-22.64597211	-25.37096306	NA	0.0144871	0.009694998
41475.77552	-10.79817673	-28.6946137	-24.3505289	-23.93391284	NA	NA	0.006838531
41475.85885	-10.92202771	-25.83682451	-22.13364607	-24.55155921	0.029309724	NA	0.010719263
41475.9433	-10.20569694	-28.08295569	-24.90265664	-23.72077205	0.027259321	NA	0.007921574
41476.021	-10.54167128	-26.77199962	-25.54016309	-25.3810645	0.027890421	0.027939137	0.007815905
41476.11023	-10.89444434	-25.39549574	-26.20954487	-27.12437157	0.02852152	0.027939137	0.007710235
41476.1934	-10.46822031	-18.61437296	-24.34970384	-24.58364103	0.014619484	NA	0.010184868
41476.27645	-9.559327023	-28.64924326	NA	-25.54817069	0.016774235	NA	0.010975139
41476.35998	-8.836853849	-24.05426031	NA	-26.72222323	NA	NA	0.014814865
41476.44317	-8.630958087	-26.33690843	-22.37622782	-23.29911026	NA	0.016703193	NA
41476.52631	-8.323866033	-20.45030046	-22.90178048	-22.98238292	NA	0.014572772	0.025249672
41476.60953	-8.154589555	-26.52559681	-20.92657444	-24.97476	NA	0.015647406	0.011623981
41476.69301	-9.268754431	-27.2252059	-25.66570401	-24.19601426	0.028704752	0.019963256	0.010811629
41476.77596	-12.3069025	-23.70636634	-24.7712818	-25.07288694	0.025426195	NA	0.010087474
41476.86023	-16.19420679	-24.76863657	-23.30864056	-26.81355638	0.010584618	0.012254661	0.006946998
41476.94335	-12.56309845	-22.59140705	-25.92417584	-26.87927873	NA	0.0051737	0.007514467
41477.021	-14.14033766	-24.44206297	-23.57118563	-26.91160994	0.0049023	0.0051737	0.006384168
41477.11056	-15.79643883	-26.38525168	-21.10054591	-26.94555772	0.0049023	NA	0.005253868
41477.19381	-13.27525184	-28.66605247	-28.33831953	-30.12330828	NA	0.007557582	0.016337762
41477.27591	-10.14417256	NA	NA	-25.21523524	NA	NA	0.026358847
41477.35936	-8.675702805	-26.93231504	-25.89399969	-24.44500966	NA	NA	0.026758821
41477.44243	-7.538244716	-23.01139686	-24.46578864	-24.60487963	0.025020151	0.045037812	0.021984351
41477.52572	-7.523841914	-27.68445114	-21.55127448	-26.23741768	0.009971112	NA	0.016313431
41477.60941	-7.804593232	-26.85062411	-22.62167975	-26.47287986	NA	0.043185679	0.042256614
41477.69266	-9.22607766	-31.16188147	-24.74357335	-24.95359309	0.025624434	0.010039901	0.010049633
41477.776	-12.97228916	-32.14321823	-23.74682213	-26.39945137	0.009481091	0.010957189	0.006434871
41477.86019	-16.8520895	-21.19528467	-26.39643524	-23.23823178	NA	0.008566154	0.005575354
41477.94369	-18.11674297	-26.6125738	-33.2450069	-26.19302318	0.002540355	NA	0.005387682
41478.021	-16.07905846	-25.62175525	-29.37687634	-26.06666472	0.002540355	0.007282036	0.005589048
41478.11005	-13.93948972	-24.58139577	-25.31533925	-25.93398834	NA	0.007282036	0.005790413
41478.19304	-11.9971786	-25.82154526	-24.5176006	-27.29762488	0.013487932	0.017583665	0.009011963
41478.27582	-11.07422901	-29.50425714	-23.01158881	-25.21488042	0.007964679	0.022247953	0.012335118
41478.35915	-8.858595212	-24.88345453	-23.25530694	-26.09387894	0.02254352	NA	0.01775597
41478.44227	-7.499458274	-22.39717345	-26.13712948	-22.82894145	NA	0.038226512	0.048909381
41478.52562	-7.782176731	-23.53686593	-28.17182252	-25.59535641	NA	NA	0.024692012
41478.60911	-8.661906416	-30.00497394	-28.45385108	-23.6842161	0.023811672	NA	0.020224967
41478.69246	-9.357298619	-26.41952322	-22.10177195	-24.32310974	0.018735462	NA	0.016279666
41478.77577	-13.06509589	-29.80273745	NA	-25.02639776	0.008928839	NA	0.006867396
41478.85955	-15.62934094	-24.30670372	-28.07347993	-25.55438079	0.007988421	0.015475831	0.002984288
41478.94344	-16.52678252	NA	-22.04111678	-25.20500374	NA	NA	0.003210667
41479.021	-16.6218445	NA	-23.76200603	-25.76857521	NA	0.006570917	0.002813665
41479.11062	-16.72165958	-24.69388649	-25.56893975	-26.36032526	0.009478129	0.006570917	0.002416663
41479.19326	-13.66162663	-19.19633998	-23.47726787	-25.01804195	0.009332129	0.008761184	0.008715007
41479.27597	-10.66944643	-22.88667799	-33.31603247	-25.29012239	0.011436419	NA	0.026791413
41479.35933	-8.871937587	-22.56044418	-17.25504411	-26.21943806	0.032557177	NA	0.031019242
41479.44438	-7.204572987	-23.89365599	-21.72379878	-24.87113583	NA	NA	0.027284947
41479.52579	-7.080214292	-23.41906771	NA	-22.36653938	NA	NA	0.037514274
41479.60909	-8.019689691	-29.69479312	NA	-24.6841561	0.018569711	NA	0.016909948
41479.69246	-9.127475634	-31.30901183	NA	-25.15838168	0.020955928	NA	0.009843299
41479.77586	-13.08276402	-27.64419546	-31.89382509	-25.66211721	0.015356588	0.011761858	0.007159882
41479.85913	-15.17754772	-26.64508936	-24.00896632	-26.98505049	0.009189189	0.006238662	0.004015035
41479.94283	-14.88766444	-27.76387168	-25.54160928	-26.05345954	NA	0.012024953	0.004103542
41480.021	-15.37995248	-30.85078162	-26.84953592	-25.68366507	0.007691038	0.010875799	0.003813029
41480.11007	-15.89685492	-34.09203706	-28.2228589	-25.29538088	0.007691038	0.009726644	0.003522516
41480.19251	-13.39332949	NA	-22.54717968	-23.8525331	NA	NA	0.005151767
41480.27585	-10.84884544	-29.16717247	NA	-24.30014732	0.011600033	NA	0.010374381
41480.35975	-8.730558231	-29.17772161	NA	-27.31102069	0.011344685	NA	NA
41480.44297	-8.050707348	-25.92170337	NA	-25.28878188	NA	NA	0.018516966
41480.52583	-8.674823718	-23.97319049	NA	-24.09891418	0.020874401	NA	0.00985694
41480.60964	-8.798528137	-29.60571994	NA	-22.96940574	0.025740027	NA	0.00997194
41480.69256	-9.461121112	-28.41677104	NA	-26.57270416	0.014686194	NA	0.020984775
41480.77606	-11.71662997	-27.44727461	-23.98275229	-25.65478887	0.013004986	NA	0.009105845
41480.85909	-14.39652364	-28.2377152	-27.43520379	-28.6518381	0.00410714	0.008461538	0.008021651
41480.94257	-16.65131974	-24.65865268	-26.94363524	-27.04486753	0.010747288	0.007116812	0.005002611
41481.021	-17.21411222	-26.75575331	-27.82395013	-26.69897392	0.00836878	0.007116812	0.004865314
41481.10923	-17.80504433	-28.95770897	-28.74828076	-26.33578563	0.005990271	NA	0.004728017
41481.19259	-13.46743334	-24.36045665	NA	-25.08701068	NA	NA	0.008536921
41481.27658	-10.19473698	-23.30932093	NA	-26.49306707	NA	NA	0.015174821
41481.35992	-8.627979167	-25.09027794	-25.89274329	-23.9900736	0.014781165	0.025587297	0.016437079
41481.44326	-8.016509984	-23.32056889	NA	-25.30623585	0.028516331	0.02685108	0.02379458
41481.52641	-8.235710404	-25.48196241	NA	-25.85142862	0.012148694	NA	0.021267403
41481.60954	-7.998444113	-27.83156865	NA	-25.58213698	NA	NA	0.013244955
41481.69265	-9.378907305	-27.40875243	-25.17803283	-26.70589846	0.024201656	NA	0.0082939
41481.77637	-12.80658943	-25.45486692	-26.97642529	-24.9856839	0.009713658	0.010755869	0.006951668
41481.85939	-15.99499217	-29.73493433	-29.04650484	-27.39626136	0.006774911	0.006133229	0.002834149
41481.94257	-16.96820323	-29.1412123	-23.39345687	-25.92825219	0.005802772	0.005944636	0.003449577
41482.021	-17.70793479	-28.29797451	-26.54207287	-25.80889405	0.005063614	0.005944636	0.003295403
41482.10908	-18.48465292	-27.41257484	-29.84811966	-25.68356801	0.004324455	NA	0.003141229
41482.19277	-14.51361999	-29.30420823	NA	-27.17337131	0.016712273	NA	0.009078984
41482.27638	-10.38998867	NA	NA	-25.86774446	NA	NA	0.012482551
41482.35971	-7.854544871	NA	NA	-27.06894234	NA	NA	0.016248526
41482.44285	-7.006019826	NA	NA	-25.34811267	NA	NA	0.018583093
41482.52605	-7.625410982	-22.57818445	NA	-26.01599301	NA	NA	0.016254084
41482.60942	-7.679203536	NA	NA	-26.06361221	NA	NA	0.01326858
41482.69282	-9.248844463	-26.95232614	NA	-26.14079185	0.017958047	NA	0.008286027
41482.77638	-12.5408751	-27.13262903	NA	-26.20842608	0.011083652	NA	0.006456215
41482.85961	-15.36340658	-31.80906699	-30.54172738	-26.68780474	0.009831067	NA	0.004079968
41482.94285	-14.15567025	-29.55171075	-22.87415386	-27.04327607	0.013083937	NA	0.006539095
41483.021	-16.28795799	-28.48738919	-25.67924154	-26.10848239	0.009371298	NA	0.005565208
41483.10928	-18.52686012	-27.36985156	-28.6245836	-25.12694903	0.005658659	NA	0.00459132
41483.19281	-15.02614082	-34.35219726	NA	-26.58159654	0.01056455	NA	0.010347634
41483.27624	-10.10433408	NA	NA	-25.55485361	NA	NA	0.012510398
41483.3594	-7.656003603	NA	NA	-23.87145646	NA	NA	0.015870767
41483.44265	-6.342524116	NA	NA	-26.55473482	0.057356868	NA	0.033924253
41483.52606	-6.504493149	NA	NA	-23.48982547	NA	NA	0.035742512
41483.60934	-6.879784172	NA	NA	-26.59218882	NA	NA	0.022417234
41483.69288	-8.812807279	NA	NA	-24.03577834	0.022056477	NA	0.015197328
41483.77642	-11.53136216	-27.22204217	-30.74212716	-25.59524447	0.012037498	0.00994954	0.006597582
41483.85962	-13.15598195	-27.96924063	-26.51756325	-26.7198696	0.014014516	NA	0.004910983
41483.94282	-15.94098909	-26.35914527	-26.48638047	-25.83646744	0.011529932	NA	0.005604935
41484.021	-15.48016303	-25.74624217	-29.61747655	-26.85556158	0.008755521	0.011599563	0.005859303
41484.10933	-14.99629567	-25.10269391	-32.90512743	-27.92561042	0.005981109	0.011599563	0.00611367
41484.19284	-12.42487327	-27.49637022	NA	-27.18115859	NA	NA	0.007461532
41484.27636	-9.897809685	NA	NA	-26.64106103	NA	NA	0.014356713
41484.35963	-7.897095161	NA	NA	-26.74278157	NA	NA	0.01913751
41484.44301	-6.604026714	-29.67225139	NA	-23.55463613	0.017645783	NA	0.052144744
41484.52641	-6.474837574	-21.6351435	NA	-25.38652392	NA	NA	0.034227944
41484.60957	-6.890168235	-20.74615249	NA	-25.1561886	0.026535083	NA	0.022722091
41484.69299	-8.813124746	-28.0231656	NA	-25.12645283	0.015820609	NA	0.009642496
41484.77608	-13.24037574	-27.19402371	-18.21748656	-24.57445964	0.032652226	NA	0.005356999
41484.85947	-12.3499183	-25.31080156	NA	-25.21427256	0.014187521	NA	0.009133763
41484.94237	-11.03556059	NA	NA	-26.05714087	NA	NA	0.009474702
41485.021	-12.06329498	NA	NA	-26.44441543	NA	NA	0.007260606
41485.10937	-13.14241609	-26.68720995	-26.63726753	-26.85105371	0.010016998	0.014104768	0.00504651
41485.1926	-12.80711892	-26.34097915	-27.41528501	-27.44571546	0.010586629	0.01203034	0.00591336
41485.27568	-12.24109715	-27.27453578	-28.85440653	-27.68788462	0.014151196	NA	0.004834122
41485.3591	-11.80530912	-25.97653072	-23.7485139	-24.6250881	0.010104779	NA	0.006868069
41485.44278	-12.37731542	-23.66161435	NA	-22.8473978	NA	NA	NA
41485.52602	-11.05013785	-24.46556173	-21.57164974	-24.61387964	NA	NA	0.020729345
41485.60916	-9.962660847	-27.52559521	-24.79484393	-25.31302026	0.014675071	NA	0.008664467
41485.6924	-10.63179548	-24.78691831	-27.37718116	-25.85471156	0.009996354	NA	0.011796655
41485.77587	-11.24343309	-27.21083649	-22.43227365	-26.80132942	0.011435309	0.021540844	0.008623428
41485.85923	-11.75948418	-25.2282265	-30.10972653	-26.90992456	0.014588575	0.013940796	0.005839533
41485.94229	-16.07194402	-30.72339403	-27.30369135	-26.00529366	0.006512923	0.007342569	0.004325042
41486.021	-15.08791678	NA	-24.80432402	-26.73927565	NA	0.007342569	0.004834147
41486.10894	-14.05468818	NA	-22.17998833	-27.50995673	NA	NA	0.005343251
41486.19246	-11.63794606	-27.375059	NA	-28.13758294	0.007948671	NA	0.007405981
41486.27641	-11.08273982	-29.8860272	-29.2224962	-24.12063286	0.010861943	0.014638845	0.006682516
41486.35964	-9.397238253	-24.87973988	-19.92543218	-25.85640596	0.028742126	NA	0.022602798
41486.44303	-8.431415671	-27.90131181	NA	-26.80744142	0.038706674	NA	0.028104945
41486.52603	-8.548907379	-25.87876711	-33.07116203	-24.38972534	0.029965527	0.026890356	0.012385833
41486.60909	-9.048804533	-29.48138259	-21.91964207	-24.58804885	0.016441471	NA	0.021853915
41486.69243	-9.337862402	-30.51228061	NA	-25.55122458	0.031770975	NA	0.009586705
41486.77587	-12.88368236	-27.76378277	-23.01372804	-24.83365133	0.010917207	NA	0.006173129
41486.85913	-14.70360333	-27.17257202	-24.7762429	-28.11207599	0.007724499	0.005966558	0.00354038
41486.94264	-13.01208953	-29.76789441	NA	-25.82232457	0.005554448	NA	0.006043028
41487.021	-12.46161893	-27.88357475	NA	-26.37164426	0.008224479	NA	0.005527606
41487.10934	-11.88362481	-25.90503911	-25.58095139	-26.94842993	0.01089451	0.010542097	0.005012184
41487.19284	-11.6436928	-26.83516314	NA	-26.38506969	0.017035597	NA	0.006070447
41487.27649	-10.32544288	-24.4844405	NA	-25.67331996	0.013833213	NA	0.032264927
41487.3596	-8.685154647	-29.37983375	-27.53091153	-26.75370892	NA	NA	0.031482377
41487.44313	-7.993113004	-32.44911215	NA	-25.6363971	0.041232982	NA	0.014427111
41487.52623	-7.50401681	-20.64039062	NA	-26.91846191	NA	NA	0.015280712
41487.60949	-8.674526607	-31.00716561	NA	-24.68136518	NA	0.02587395	0.017225732
41487.69274	-9.235820631	-22.99562315	NA	-26.01032964	NA	NA	0.012704846
41487.77605	-11.26393739	-27.33435119	-30.175406	-27.13617578	0.013884273	NA	0.007142878
41487.85926	-15.73112148	-30.71713409	-27.52907252	-28.20534873	0.007337095	NA	0.00484336
41487.9428	-17.36929062	-27.50998111	NA	-21.84063971	0.006869553	NA	0.003740866
41488.021	-17.41061702	-28.92489562	NA	-23.65946095	0.010575203	NA	0.003530915
41488.10897	-17.45400975	-30.41055586	-26.75936049	-25.56922325	0.014280853	0.006720548	0.003320963
41488.19257	-15.29780207	-25.68706794	-23.96726705	-25.33421185	0.006698283	0.017210935	0.007849024
41488.27642	-10.25041062	-32.83665893	NA	-25.22680996	NA	NA	0.011043316
41488.35976	-7.893452821	-25.39160467	-21.2050181	-28.21549893	0.050414525	NA	0.01144351
41488.44316	-7.020711874	-28.35463794	NA	-27.36707935	0.025884669	NA	0.020466751
41488.5264	-6.946034902	-24.31589643	-17.561674	-24.3569624	NA	0.030827274	0.030017118
41488.60966	-7.259916688	-30.51428381	NA	-24.4811334	NA	NA	0.021375745
41488.69312	-8.934047686	-24.83512304	NA	-25.60050681	0.019211908	NA	0.011854248
41488.77643	-13.69455752	-25.45812705	-29.32959958	-25.66764547	NA	NA	0.003728617
41488.85966	-16.58362437	-27.23528852	-20.91854308	-27.55969916	0.008465502	0.011586807	0.00362656
41488.94285	-15.86368168	-27.29142716	-27.32959633	-26.92438656	0.008991104	0.022478649	0.004416419
41489.021	-15.8734418	-27.50831111	-25.69134959	-27.01523686	0.009759377	0.016796895	0.00425375
41489.10911	-15.88368993	-27.73603926	-23.97119051	-27.11062968	0.010527649	0.011115141	0.00409108
41489.19261	-14.93443967	-28.26133085	-27.09568478	-22.31945572	0.01122965	NA	0.00775987
41489.27601	-9.880034964	-25.25637019	-23.93003465	-25.21724736	0.007087282	0.011191263	0.010850046
41489.35916	-7.746465913	-24.9129663	-23.24806535	-23.31528093	0.016578816	0.019379926	0.026786584
41489.44296	-6.274840803	NA	-18.45295033	-25.90282054	NA	NA	0.019181718
41489.52625	-5.97687984	-26.33806684	NA	-24.46495693	NA	NA	0.024076005
41489.6094	-6.505973307	-32.1295332	NA	-26.58796115	NA	NA	0.017806896
41489.69298	-8.922992261	-19.53426432	NA	-26.42663467	0.026000994	NA	0.010518918
41489.77613	-14.42963832	-26.40776615	NA	-25.71381168	0.015334241	NA	0.004841104
41489.85965	-17.67478043	-26.51292688	NA	-27.3626616	0.005768673	NA	0.003283221
41489.94308	-18.08151964	-28.14176904	-24.1245182	-26.41563632	0.005360495	0.007012331	0.005228174
41490.021	-16.3430877	-30.27353751	-25.2053201	-26.15530185	0.010594799	0.007012331	0.005269219
41490.10949	-14.51773416	-32.5118944	-26.34016209	-25.88195065	0.015829103	NA	0.005310264
41490.19296	-13.43510594	NA	NA	-25.24140964	NA	NA	0.004949881
41490.27618	-10.45748245	NA	NA	-24.28017251	NA	NA	0.019302702
41490.3596	-8.477565649	-22.16168092	NA	-29.63851286	NA	NA	0.027033067
41490.44272	-6.73865827	NA	NA	-25.67190028	NA	NA	0.039067459
41490.52599	-6.130289727	-30.4794221	NA	-28.65002379	0.027920931	NA	0.013534426
41490.60937	-6.616973373	-25.02735302	NA	-26.25707057	NA	NA	0.013103591
41490.6926	-8.680593162	-26.48571914	NA	-25.35879896	0.046068584	NA	0.011389793
41490.77598	-11.12706159	-24.81804158	NA	-25.88196489	0.006770239	NA	0.008020312
41490.85899	-13.39105916	-28.52280316	NA	-23.87072831	0.007498407	NA	0.007477212
41490.94232	-13.05470245	-27.7762383	NA	-25.87405977	0.007554264	0.012511292	0.007866073
41491.021	-12.32236557	-27.52083062	NA	-25.73268994	0.007696732	NA	0.007617226
41491.10914	-11.55341184	-27.25265255	-25.40776214	-25.58425161	0.0078392	0.009148208	0.007368378
41491.19311	-10.66110978	-25.92061608	-20.90936796	-26.79552626	0.017927354	NA	0.012696756
41491.27643	-9.59807546	-26.55591719	NA	-22.51438469	0.011286423	NA	NA
41491.35944	-7.793786595	NA	-29.0921546	-24.97717972	NA	NA	0.020049045
41491.52634	-4.487834335	NA	-20.42961375	-20.83004856	NA	0.048140934	0.044482357
41491.60961	-7.054401398	NA	-26.09008762	-25.43315641	NA	0.02181078	0.014513141
41491.69291	-8.978026412	NA	-20.09734981	-25.3521498	0.023010865	NA	0.01109235
41491.77625	-12.9445701	NA	-24.32637534	-25.54447902	0.019441766	NA	0.005237367
41491.85964	-15.74087474	NA	-32.51127833	-28.00881517	0.008948539	NA	0.007906639
41491.94296	-16.84101284	NA	-18.94109377	-26.33056405	0.010085195	0.0064466	0.012348901
41492.021	-16.94907436	NA	-20.23976903	-26.631889	NA	0.00675649	0.007986955
41492.10912	-17.06253895	NA	-21.60337805	-26.94828019	NA	0.00706638	0.003625009
41492.19294	-15.10507537	NA	-20.64474037	-27.38627508	0.009130192	NA	0.006867257
41492.27624	-9.913471087	NA	NA	-26.71140826	NA	NA	0.011515538
41492.35961	-6.673990846	NA	-26.77846165	-25.99525569	0.020486739	0.043543444	0.02236919
41492.44305	-6.134082913	NA	-26.68903482	-23.57485601	NA	NA	0.02235
41492.52637	-5.852657015	NA	-22.67688196	-25.21947311	0.024205183	NA	0.069444822
41492.60947	-6.93739676	NA	-27.46277029	-26.86344174	NA	0.015772269	0.022191383
41492.69275	-8.689069682	NA	-30.23126858	-25.26362024	NA	0.020672711	0.014726214
41492.77606	-12.30633577	NA	-20.42010281	-25.12569033	0.010297852	0.004854442	0.004785278
41492.8595	-15.20362843	NA	-32.7559294	-24.73936216	0.011300084	NA	0.004976795
41492.94282	-17.21756837	NA	-31.19860767	-26.88559791	0.011635282	0.012798201	0.004766685
41493.021	-17.37373609	NA	-28.13183313	-27.12229277	NA	0.012798201	0.003724394
41493.10927	-17.53771219	NA	-24.91171987	-27.37082237	0.003568957	NA	0.002682102
41493.19281	-15.04384442	NA	-20.9648766	-27.60734918	0.010825908	NA	0.005817289
41493.27637	-9.554330591	NA	NA	-25.96308388	NA	NA	0.016148506
41493.35964	-6.664665841	NA	-29.97422685	-26.01286178	0.037857697	NA	0.03231849
41493.44296	-5.44667565	NA	-29.28003408	-25.58276583	0.206749139	NA	0.025829131
41493.52611	-5.516153817	NA	-33.24345992	-26.34156486	NA	NA	0.020918544
41493.60913	-6.245380318	NA	-24.89358896	-26.87240362	NA	0.02224667	0.026165452
41493.69272	-8.521613518	NA	-23.00717739	-24.64140855	0.022784804	0.021391925	0.018558847
41493.77654	-12.32800611	NA	-24.29792742	-26.60977182	0.012113894	NA	0.006745928
41493.85964	-15.07378286	NA	-25.7452402	-23.79243281	0.013828632	NA	0.005407411
41493.94288	-16.31073899	NA	-30.49685813	-28.89377613	0.004635452	0.008341323	0.004039375
41494.021	-16.61874412	NA	-27.38982546	-27.41148845	NA	0.00626607	0.003641768
41494.10928	-16.94214951	NA	-24.12744116	-25.85508639	0.005599846	0.004190817	0.003244161
41494.19275	-15.42021967	NA	-25.85243807	-24.73147265	0.014001031	0.012337891	0.002828328
41494.27647	-10.24773704	NA	NA	-26.96326673	NA	NA	0.010795434
41494.35972	-7.754983389	NA	NA	-27.58335768	NA	NA	0.016516426
41494.4431	-5.769883296	NA	NA	-23.81908145	NA	NA	0.042336461
41494.52624	-5.328685518	NA	NA	-26.17857832	0.023233838	NA	0.021366721
41494.60938	-6.277080857	NA	NA	-26.55273146	NA	NA	0.016449365
41494.69282	-8.257946784	NA	NA	-25.77016527	0.026411633	NA	0.0152243
41494.77652	-11.14695585	NA	NA	-24.72667125	0.01035009	NA	0.008596262
41494.85971	-13.3612702	NA	NA	-24.63200931	0.00975014	0.01671943	0.005692168
41494.94299	-15.58450011	NA	-31.13726779	-27.5126917	0.006814979	0.003995654	0.006360696
41495.021	-16.51883435	NA	-27.93240337	-27.15504575	NA	0.003995654	0.005198903
41495.1095	-17.4998853	NA	-24.56729572	-26.77951751	NA	NA	0.00403711
41495.19295	-14.64173426	NA	-24.12745469	-25.95042894	NA	0.01045603	0.010204651
41495.27627	-10.40948876	NA	-20.50532507	-25.03186706	0.011832632	0.010116902	0.010355967
41495.3597	-7.225887374	NA	NA	-24.27892618	0.01558769	NA	0.023353153
41495.44292	-5.117226971	NA	-17.89391434	-26.46292935	NA	0.028487849	0.038682893
41495.52627	-5.47738241	NA	NA	-26.90151339	NA	NA	0.0402613
41495.60937	-6.758946615	NA	NA	-25.56461245	NA	NA	0.010871664
41495.69272	-8.869501164	NA	NA	-23.45241728	NA	NA	0.013969443
41495.77647	-13.85157255	NA	-31.29531694	-26.13058934	0.010597825	0.012253904	0.006416494
41495.85979	-16.26603636	NA	NA	-24.74005256	0.006921422	NA	0.005894569
41495.94295	-13.48917892	NA	-24.63324691	-28.28912101	0.009029485	0.010042323	0.006861502
41496.021	-12.57936295	NA	-23.14937626	-27.21146764	NA	0.011979125	0.007248338
41496.10956	-11.62405619	NA	-21.59131208	-26.07993161	0.010239487	0.013915926	0.007635174
41496.1931	-11.32611154	NA	NA	-24.67446851	NA	NA	0.006367978
41496.27577	-10.66270837	NA	NA	-25.13533187	NA	NA	0.010405478
41496.3592	-9.507917211	NA	-19.73185272	-28.03591787	NA	NA	NA
41496.44266	-9.422716196	NA	-24.72956194	-23.39848205	NA	NA	0.019082873
41496.52621	-9.372836076	NA	-19.22863881	-26.26197549	NA	NA	0.018849645
41496.60942	-9.467439001	NA	NA	-26.61988706	NA	NA	0.010639508
41496.69275	-9.803238473	NA	NA	-25.95022335	NA	NA	0.006699093
41496.7758	-10.40159994	NA	NA	-23.44414233	NA	NA	0.015741667
41496.859	-10.19313964	NA	-33.06539974	-26.31384686	NA	0.007956937	0.007931588
41496.94257	-10.31957263	NA	NA	-24.64906396	NA	NA	0.008679055
41497.021	-10.71283124	NA	NA	-24.94649727	NA	NA	0.008073285
41497.10938	-11.12575279	NA	-23.00480981	-25.25880224	NA	NA	0.007467514
41497.19239	-11.47906364	NA	-21.66742461	-23.52537617	0.0218013	NA	0.006833855
41497.27639	-10.57251656	NA	NA	-24.05284848	NA	NA	0.013496047
41497.35959	-9.177049339	NA	NA	-26.33297829	NA	NA	0.01698761
41497.44308	-7.385850823	NA	NA	-26.05973209	0.026537311	NA	0.028667952
41497.52623	-6.86850151	NA	NA	-24.65790684	NA	NA	0.014165711
41497.60888	-7.54369422	NA	NA	-24.39743534	NA	NA	0.019418679
41497.69225	-8.768278143	NA	-20.12140489	-25.34960697	0.031288689	NA	0.010330226
41497.77572	-12.33089289	NA	-24.60009056	-26.269751	0.007192812	0.00453041	0.0037206
41497.85905	-13.11944956	NA	-18.38537938	-26.08722368	0.006712205	NA	0.00580511
41497.94245	-12.12175095	NA	-25.80579407	-25.49675654	0.010368047	NA	0.00822418
41498.021	-13.24162297	NA	-24.77465909	-26.02900449	NA	0.008161829	0.007803757
41498.10958	-14.4174886	NA	-23.69196737	-26.58786483	NA	0.008161829	0.007383333
41498.19282	-12.91008856	NA	NA	-27.06288146	NA	NA	0.006533722
41498.27636	-9.875153059	NA	NA	-25.13781906	NA	NA	0.014698182
41498.35966	-7.005456334	NA	NA	-25.08253727	0.014243675	NA	0.02168643
41498.44266	-5.726566507	NA	NA	-25.21426567	0.245694915	NA	0.035768155
41498.52585	-6.325935717	NA	NA	-26.29478764	NA	NA	0.021331639
41498.60909	-7.162193408	NA	-23.24412584	-25.80152543	0.018568631	NA	0.016789529
41498.69247	-8.63007999	NA	-27.97432805	-26.01055717	0.019172342	0.02333458	0.015963899
41498.77597	-12.375966	NA	-27.59520427	-26.21374414	0.012067502	0.019045471	0.006025284
41498.85909	-14.45640209	NA	-23.27271543	-25.51968292	0.00744907	0.010383024	0.005159355
41498.94257	-15.66535622	NA	NA	-23.05381396	0.006374671	NA	0.005311821
41499.021	-16.18250187	NA	NA	-24.11177889	NA	NA	0.006155347
41499.10941	-16.72550481	NA	-23.85172366	-25.22264207	0.003962581	NA	0.006998873
41499.19281	-15.19845657	NA	NA	-21.61560244	0.00776069	NA	0.005219644
41499.27609	-9.941572839	NA	-24.3839942	-25.95909327	NA	NA	0.015237697
41499.3593	-6.693849375	NA	NA	-25.82393064	0.057217358	NA	0.026043435
41499.4428	-5.228307308	NA	NA	-26.28261057	0.028292935	NA	0.03033761
41499.52628	-5.377843186	NA	NA	-27.25396058	0.064666968	NA	0.016602901
41499.60924	-7.302139093	NA	-21.40634067	-25.47626799	NA	0.027664312	0.020428745
41499.69297	-9.039385794	NA	NA	-24.32695001	NA	0.019914766	0.008225041
41499.77599	-9.859387644	NA	-24.56950536	-23.51039325	0.028074055	0.014077577	0.007904773
41499.85932	-10.45615642	NA	-25.12773389	-26.33273538	NA	0.007649042	0.008246415
41499.94256	-10.33208421	NA	-25.29346248	-26.73625516	0.017231189	NA	0.006698798
41500.021	-10.61646393	NA	NA	-25.66990036	NA	NA	0.007457481
41500.10946	-10.91506263	NA	NA	-24.55022783	0.003868479	0.010112944	0.008216163
41500.19341	-12.98630589	NA	-30.87567454	-25.18815027	0.019623307	0.018408946	0.006498835
41500.27653	-11.37396135	NA	-23.12069891	-27.38652971	0.00635779	0.009048744	0.005114561
41500.35974	-10.42748012	NA	-15.43229099	-22.96517648	0.0189794	0.022847337	0.013408618
41500.44278	-7.988441209	NA	-20.84608042	-23.67185757	NA	0.024262047	0.033375959
41500.52565	-7.577089291	NA	-17.76754795	-22.9280415	NA	0.031877273	0.025794209
41500.60904	-7.800129715	NA	NA	-22.72942149	NA	NA	0.02149876
41500.69251	-8.844971994	NA	-22.61842779	-24.95740888	NA	0.009384274	0.01236228
41500.77581	-9.594513477	NA	-21.17311413	-25.26676372	NA	0.028680556	0.008565212
41500.85914	-9.595414037	NA	NA	-26.4750746	NA	NA	0.008668748
41500.94258	-9.662659665	NA	-23.28099693	-25.08385246	NA	0.015615573	0.012661151
41501.021	-10.44594513	NA	-23.5832157	-26.27133251	NA	0.015615573	0.010455981
41501.10932	-11.26839487	NA	-23.9005454	-27.51818657	0.012427946	NA	0.008250811
41501.19281	-11.38735381	NA	NA	-26.53737106	NA	NA	0.006940839
41501.276	-9.052894551	NA	NA	-29.05112658	NA	NA	0.043727275
41501.35921	-7.402152449	NA	NA	-25.68432189	NA	NA	0.024917107
41501.44247	-6.608549155	NA	NA	-26.3414244	NA	NA	0.02064506
41501.5258	-6.418400392	NA	NA	-24.96977376	NA	NA	0.024506915
41501.60921	-6.956377687	NA	NA	-26.11338885	NA	NA	0.018157935
41501.69271	-8.410452278	NA	-25.99183951	-25.05361789	NA	0.0323427	0.022650896
41501.77607	-10.97824832	NA	-20.49572673	-22.68440171	0.012289538	0.017871621	0.009125754
41501.85974	-12.28668312	NA	-32.0228054	-25.16218336	0.012487232	0.014278409	0.004735984
41501.94351	-13.44519735	NA	-22.866362	-26.74894701	0.007217015	NA	0.006497721
41502.021	-13.97695977	NA	NA	-25.94085722	NA	NA	0.00574197
41502.11048	-14.53531031	NA	NA	-25.09236295	0.011536008	0.011811786	0.004986219
41502.19348	-13.13281251	NA	NA	-23.41768829	0.003957436	NA	0.01303934
41502.27602	-9.88859545	NA	NA	-30.08828877	NA	NA	NA
41502.3592	-7.30651403	NA	NA	-27.56158863	NA	NA	NA
41502.44278	-6.004418352	NA	NA	-24.20344531	NA	NA	0.025064482
41502.52608	-5.805155521	NA	NA	-25.6048694	NA	NA	0.028650162
41502.60945	-6.483934466	NA	NA	-24.5247413	NA	NA	0.021656526
41502.693	-8.152539982	NA	NA	-24.26737003	NA	NA	0.006754625
41502.77626	-11.81003674	NA	-20.6053923	-26.17499329	NA	0.012289235	0.005302527
41502.85994	-13.90508507	NA	-23.82283212	-26.26018308	0.007964931	0.005078807	0.006938371
41502.94369	-15.49616945	NA	-31.8247625	-23.83638423	0.010604945	NA	0.004655243
41503.021	-15.57124859	NA	NA	-24.29237744	NA	NA	0.004064816
41503.11055	-15.65008169	NA	NA	-24.77117031	0.005418301	NA	0.003474389
41503.19378	-14.1158295	NA	NA	-27.13952458	0.006862602	NA	0.009333723
41503.27589	-9.170948675	NA	NA	-24.02089146	NA	NA	NA
41503.35916	-6.398688204	NA	NA	-26.77253499	NA	NA	0.017331874
41503.44255	-5.270766901	NA	NA	-23.60729983	NA	NA	0.022700186
41503.526	-5.273521602	NA	NA	-25.83201276	NA	NA	0.031380999
41503.60926	-6.356583913	NA	NA	-29.16834451	NA	NA	0.028307608
41503.69263	-8.103628412	NA	-20.5887717	-28.05895244	0.028578175	NA	0.010641598
41503.77581	-11.12397216	NA	-27.62206083	-26.37015724	0.015407824	0.021761209	0.008288168
41503.85951	-12.74625178	NA	-26.6505434	-25.37717993	0.013635641	0.01866551	0.005425985
41503.94333	-15.17603587	NA	-22.39694203	-27.14619074	NA	0.005078657	0.006511701
41504.021	-15.93692899	NA	-24.18622072	-27.04948047	NA	0.005520555	0.007729571
41504.11024	-16.73586677	NA	-26.06496334	-26.94793468	NA	0.005962452	0.008947441
41504.19324	-13.92002942	NA	NA	-26.29285094	NA	NA	0.004832524
41504.276	-8.772663875	NA	-32.1509312	-26.63141688	NA	0.017939094	0.01393605
41504.35942	-6.047366076	NA	NA	-26.16549725	NA	NA	0.02080384
41504.44259	-4.937263973	NA	NA	-27.26062303	NA	NA	0.050192063
41504.52585	-5.260255545	NA	NA	-26.02614135	NA	NA	NA
41504.60914	-6.268127617	NA	NA	-28.74365099	NA	NA	0.021689978
41504.69256	-8.501324142	NA	NA	-24.47635665	0.024515678	NA	0.011545255
41504.77591	-11.67816581	NA	-27.41587434	-26.19334205	0.009190026	0.011123373	0.004957824
41504.85937	-14.55801114	NA	-23.15033809	-26.44556869	0.010914777	0.014260709	0.005778863
41504.94296	-16.4167158	NA	-29.95072741	-26.15640719	0.006059471	NA	0.002190972
41505.021	-16.97723133	NA	-27.17225673	-27.32750212	NA	NA	0.003299366
41505.10982	-17.56577263	NA	-24.25486251	-28.5571518	0.007164125	NA	0.00440776
41505.19302	-15.98083178	NA	NA	-27.20731541	0.009434917	NA	0.01103803
41505.27615	-9.505391137	NA	NA	-25.87507285	0.00797465	NA	0.017648396
41505.35969	-7.271237738	NA	NA	-25.89775759	NA	NA	0.019383514
41505.44271	-5.422439486	NA	NA	-26.9388095	0.043904855	NA	0.040332861
41505.52598	-5.515489295	NA	NA	-26.63459692	NA	NA	0.038095835
41505.6093	-6.608360929	NA	NA	-26.94172447	NA	NA	0.026565179
41505.69265	-8.951455707	NA	NA	-24.77991674	0.016231924	NA	0.018534678
41505.77606	-11.9211745	NA	-27.70483516	-25.35234372	0.015453956	0.016108362	0.012447824
41505.85924	-14.64630674	NA	-23.95475457	-26.94572953	0.008089011	0.00850424	0.003571542
41505.94266	-16.26753868	NA	-22.28592313	-26.65097453	0.006815826	0.005868792	0.004152594
41506.021	-13.66274482	NA	NA	-27.42997478	NA	NA	0.005318337
41506.10974	-10.92771126	NA	NA	-28.24792505	NA	NA	0.00648408
41506.19349	-10.60524804	NA	NA	-26.73430042	NA	NA	0.007438299
41506.2768	-10.62194459	NA	NA	-27.90992184	NA	NA	0.006188235
41506.35998	-9.627110027	NA	NA	-27.95355175	NA	NA	0.017113056
41506.44329	-8.003257357	NA	NA	-25.52856535	NA	NA	NA
41506.52667	-7.314253479	NA	NA	-26.73506801	NA	NA	0.024402411
41506.6099	-8.211197722	NA	NA	-24.67404228	NA	NA	0.008126338
41506.69325	-10.23227619	NA	NA	-25.93473105	NA	NA	0.012030023
41506.77638	-10.64752026	NA	NA	-27.39257054	NA	NA	0.009211213
41506.85979	-10.73943376	NA	-26.60807591	-28.11169159	0.017948044	NA	0.006682428
41506.94324	-11.10471019	NA	-27.51047247	-25.00446334	0.010340999	0.017945858	0.007138874
41507.021	-11.32067525	NA	-27.42905079	-26.6041928	NA	0.014269835	0.006803912
41507.10975	-11.54743857	NA	-27.34355803	-28.28390873	0.006427424	0.010593811	0.006468949
41507.19322	-11.70510569	NA	-31.15854294	-28.78346106	0.023023778	0.015540425	0.006412561
41507.27634	-11.92407326	NA	-26.26233136	-28.71421648	0.006628497	NA	0.008510046
41507.35958	-11.94813643	NA	-26.67870607	-26.43305493	0.013326078	NA	0.004938641
41507.44247	-10.85945558	NA	-26.0850728	-27.44874999	0.012546376	0.009078769	0.00857612
41507.52564	-10.03277307	NA	-28.56991987	-25.54465542	0.024703121	0.022395001	0.007472337
41507.60916	-10.75942133	NA	-24.06649582	-24.86708766	0.019626617	0.013100764	0.005492845
41507.69251	-11.63109738	NA	-24.00278719	-25.2978857	0.019054123	0.031370511	0.008257513
41507.77616	-19.86232878	NA	NA	-27.76078684	0.005997882	NA	0.007513695
41507.8596	-23.7940751	NA	-30.15767718	-27.70190494	0.00717549	0.004325371	0.003091607
41507.94282	-24.10220841	NA	-25.62800189	-26.28671303	0.002921803	0.004608528	0.001638986
41508.021	-22.67763427	NA	-25.59080771	-26.82744462	NA	0.004608528	0.002681828
41508.10905	-21.18183142	NA	-25.55175383	-27.39521278	0.00533271	NA	0.003724669
41508.19251	-20.78445469	NA	-30.19458865	-26.54479175	0.005265591	0.006654402	0.004357707
41508.27625	-11.28488482	NA	-26.85096093	-26.4138892	0.014394976	0.012217748	0.008863314
41508.35941	-10.26409334	NA	-22.09466813	-28.10600842	0.021762054	0.022394888	0.025760049
41508.42145	-9.732225485	NA	NA	-28.52399872	0.065618862	NA	NA
41508.52632	-8.513296072	NA	-25.34222722	-26.02570827	0.031351948	NA	0.022943618
41508.60963	-9.019724164	NA	NA	-23.92299309	0.028357151	NA	0.020505413
41508.69293	-10.04486831	-26.48811583	-27.52493373	-28.26920612	0.031810552	0.025357562	0.009775216
41508.77638	-14.07495525	-28.12896591	-27.40985069	-27.14415771	0.007568175	0.00756607	0.004532282
41508.85938	-16.60132493	-28.61952327	-28.63259786	-27.99247415	0.008301892	0.007968073	0.003997424
41508.94251	-11.66510294	-28.1010378	-26.8536479	-27.46867835	0.009616815	0.007934984	0.006425106
41509.021	-11.21045541	-28.05346941	-28.56544341	-27.37882607	0.008895944	0.009169058	0.009887933
41509.10902	-10.7330755	-28.0035226	-30.36282869	-27.28448117	0.008175072	0.010403131	0.013350759
41509.19249	-10.99526341	-29.99865762	-27.19567251	-29.01920142	0.017030842	0.008677525	0.007108196
41509.27581	-11.10126613	-20.06309327	-26.51343094	-21.42981091	0.03016815	0.01186511	0.014656485
41509.35918	-9.674499215	-25.5198568	-31.04530417	-26.80108958	NA	NA	0.021514926
41509.44269	-7.40930328	-26.76674616	-27.48861922	-27.35797725	0.044088864	0.028492899	0.025795754
41509.52614	-7.136279096	-26.18629642	-24.45304751	-27.65322989	0.092582111	0.052065441	0.011609305
41509.60938	-7.755699398	-26.68126065	-30.09880019	-26.41584922	0.0480228	0.02004397	0.013039663
41509.69259	-9.796440781	-25.32430663	-24.51762566	-27.27678281	0.028086844	0.040174233	0.012250355
41509.77607	-15.31895876	-24.94241364	-29.23989459	-26.61377026	0.007915209	0.008160193	0.004563521
41509.85931	-17.23186201	-25.47621124	-30.69515693	-26.62990255	0.007497334	0.00749992	0.003190624
41509.94252	-13.70266723	-30.31990779	-24.33225153	-26.15927475	0.008006298	NA	0.008967912
41510.021	-12.39675523	-27.662364	-25.52609536	-26.0181021	0.008505874	0.018153023	0.008538521
41510.10912	-11.02554763	-24.87194303	-26.77963139	-25.86987082	0.009005449	0.018153023	0.00810913
41510.19246	-11.34884596	-26.97293142	-25.26572034	-26.0268458	0.007943948	NA	0.009516716
41510.27587	-10.95121003	-26.39940598	NA	-23.99128206	0.011446904	NA	0.023329799
41510.35928	-9.420663392	-27.42633237	-28.64344418	-25.92379259	NA	0.03287696	0.012675163
41510.44265	-7.619627712	-25.10335549	-30.57449655	-24.75540269	0.04290573	NA	0.013425619
41510.52585	-8.791327969	-27.05419039	-27.77985995	-24.87536693	0.029386217	NA	0.007641084
41510.60971	-8.982028076	-28.33276632	NA	-26.22500263	0.043571647	NA	0.009697603
41510.69329	-11.88277327	-31.2056216	-29.57827877	-27.51534314	0.013793748	0.022131645	0.007737428
41510.77636	-11.86858024	-25.47454286	-24.64776136	-25.67920552	0.021993094	0.029920405	0.008696717
41510.85949	-12.88133367	-27.16104839	-27.79440698	-25.37772376	0.018627817	0.018799443	0.003331937
41510.94246	-10.90506374	-26.75998025	-28.11506608	-26.72116922	0.01448334	NA	0.011301832
41511.021	-10.95542838	-27.51415275	NA	-26.85537586	0.013920669	NA	0.010591212
41511.10925	-11.00831125	-28.30603387	NA	-26.99629283	0.013357997	NA	0.009880592
41511.19266	-12.63667374	-26.39636906	-27.29212904	-27.6690652	NA	NA	0.007209471
41511.27581	-10.39784665	-23.52352129	NA	-24.90573937	0.025066315	NA	0.015990798
41511.35942	-8.477116355	-27.27624756	-26.79001251	-26.55426637	0.066797603	0.043422304	0.016130001
41511.44283	-7.477561035	-27.81275268	-32.79055022	-27.53553333	0.044704811	NA	0.022403094
41511.52599	-8.197503	-26.80560832	NA	-26.7159238	0.037372917	NA	0.010319456
41511.60937	-9.833917444	-21.87460835	NA	-26.33783134	0.021514896	NA	0.008746233
41511.69329	-11.7807132	-26.79928096	-25.06159033	-26.08912491	0.008961343	NA	0.007295896
41511.7764	-15.44214241	-27.57418499	-29.92160047	-27.01938982	0.011054941	0.013573241	0.003763283
41511.85987	-18.35606975	-26.770103	-24.77274215	-27.33754005	0.00710569	NA	0.003513631
41511.9434	-18.80644844	-28.99896142	-29.54384282	-27.77233307	0.006210245	0.006546363	0.003273064
41512.021	-19.5823491	-27.64267366	-28.84861378	-27.68792499	0.006460132	0.006994001	0.003282065
41512.10944	-20.3970448	-26.21857151	-28.11862329	-27.59929651	0.006710019	0.007441638	0.003291065
41512.19302	-14.55240022	-29.64536566	-26.77229309	-27.1244202	0.005238881	NA	0.008253994
41512.27626	-12.50255014	-30.06954413	-22.05740614	-24.95940748	0.007379001	0.014486326	0.005614739
41512.35924	-11.77419988	-24.50274485	-27.77570317	-26.54136655	0.008667553	0.010819188	0.007876002
41512.44245	-11.78000927	-26.69008753	-29.12048144	-27.66354475	0.009837495	0.011308635	0.006541816
41512.52543	-11.64733092	-27.30614479	-24.06540009	-28.46345113	0.0081844	0.011000572	0.008878001
41512.6086	-11.2032362	-25.01202224	-27.72529083	-26.00070636	0.012340526	0.006678776	0.004851982
41512.69201	-11.10088112	-27.85406919	-29.59979845	-26.5691432	0.008042638	0.005690501	0.006536831
41512.77596	-14.93633277	-27.19743283	-25.63732047	-27.72451173	0.009981405	0.007759527	0.006057553
41512.85922	-18.35105498	-27.25144518	-27.62904959	-27.78157371	0.006998633	0.004484943	0.004420547
41512.94284	-15.76915121	-27.29101151	-31.51469801	-25.99425571	0.010372188	0.011116161	0.003363895
41513.021	-13.85330237	-26.76098434	-27.66910079	-26.54416871	0.010400521	0.017174564	0.005981106
41513.1095	-11.84166109	-26.20445582	-23.6312237	-27.12157735	0.010428854	0.023232966	0.008598316
41513.19269	-12.35489555	-26.81528291	-29.12235481	-26.61903784	0.011034787	0.020078601	0.004344732
41513.27609	-11.01827263	-26.84888138	-31.75430339	-26.34516128	0.013028331	0.009661158	0.006597856
41513.35954	-9.325875031	-29.35081036	-27.22042409	-24.99755756	0.02103509	0.014334528	0.009652065
41513.44292	-9.428084433	-24.41506021	-26.22181803	-27.53804326	0.046552564	0.031039568	0.016762036
41513.52621	-10.55713289	NA	NA	-24.91565472	NA	NA	0.024791084
41513.60943	-10.01363314	-26.42999735	-24.35289633	-24.28965402	0.035165725	0.032418201	0.011896449
41513.69287	-10.39291607	-27.2207537	-25.71212459	-27.67091035	0.023587624	0.018848612	0.009752364
41513.77615	-12.23754538	-30.79814229	-30.73178094	-29.5159848	0.014124359	0.005315466	0.007453351
41513.8595	-12.89516364	-25.47839561	-28.00145634	-27.32466318	0.013987116	0.01017642	0.008339357
41513.94287	-12.72974131	-28.14772938	-26.46590092	-25.16560367	0.007640443	0.010632174	0.005661172
41514.021	-12.34180197	-26.00534399	-28.75695399	-26.80140749	0.012062354	0.010632174	0.009766243
41514.10943	-11.93446567	-23.75583933	-31.16255972	-28.51900151	0.016484265	NA	0.013871314
41514.19279	-11.52525215	-23.88426009	-27.71221486	-27.18872524	0.010994181	NA	0.012887002
41514.27628	-11.59102443	-27.53298843	-24.24752304	-26.34920558	0.021590954	0.01866905	0.006807214
41514.35972	-11.07727704	-24.33461936	NA	-27.33315377	0.009247258	NA	0.007893468
41514.44295	-9.845152426	-23.93194329	-21.43530152	-27.08042252	0.016521589	0.015639952	0.008946055
41514.52622	-10.18221379	-26.35678638	-26.7993253	-25.32189578	0.032421601	0.023590224	0.012509875
41514.60963	-10.1852163	-23.22864856	-21.71584212	-26.16702299	0.021996929	NA	0.006295829
41514.69289	-11.20194868	-23.66830881	-26.80408949	-26.42162302	0.014138957	0.01429168	0.007860883
41514.77628	-16.39163609	-25.9944714	-25.5661262	-26.70260178	0.009657676	0.009251476	0.004676329
41514.85958	-13.97755521	-30.31068699	-32.48895656	-27.3033919	0.010692061	NA	0.004036458
41514.9429	-11.82378582	-22.6517478	NA	-27.59899286	0.015037938	NA	0.005185939
41515.021	-12.13655718	-25.80774554	NA	-26.73623392	0.012054894	NA	0.00548461
41515.10942	-12.4649671	-29.12154316	-26.92974851	-25.83033703	0.00907185	NA	0.00578328
41515.19299	-11.73025529	-24.31232808	-23.97126749	-27.05147215	0.014010458	0.013642078	0.006380783
41515.27628	-10.96615586	-20.81915568	NA	-26.626831	0.008609065	NA	0.009794821
41515.35958	-10.65164611	-23.61544882	NA	-29.70948659	0.013237158	NA	0.006257391
41515.44282	-9.514698288	-23.69045207	-25.72430139	-24.78181722	0.023525828	NA	0.014944728
41515.52596	-7.412380281	-30.21040615	-26.84595114	-26.32306167	NA	NA	0.026367911
41515.60935	-7.950527477	-24.85893142	-28.22469601	-26.70455268	0.029065349	NA	0.014741225
41515.69287	-9.441379426	-34.17142852	NA	-24.41994308	NA	NA	0.01345393
41515.7763	-10.68853654	-21.98713079	-26.96367044	-27.84829417	0.008474	0.012753635	0.008747386
41515.85915	-10.8017611	-28.53969421	-26.74812496	-28.00269549	0.010693727	0.011514191	0.007497157
41515.94238	-11.91158328	-23.63011139	-29.63237739	-27.26655351	0.0075565	0.017320052	0.007868939
41516.021	-12.56971124	-22.85780357	NA	-26.60255897	0.0075565	NA	0.006239529
41516.10911	-13.26074559	-22.04688036	NA	-25.90536471	NA	NA	0.004610118
41516.19256	-13.86201254	-25.82805859	-24.65453145	-26.46528989	0.008161171	0.007473791	0.005890535
41516.27636	-11.23003212	-23.15436741	NA	-28.2420216	0.011027095	NA	0.011425382
41516.35928	-9.687407784	NA	NA	-27.8023683	NA	NA	0.031159978
41516.44287	-7.450820906	-27.63893325	-32.2471462	-23.50970424	0.052437258	0.032880092	0.027839022
41516.52608	-7.430452549	-25.04438528	NA	-26.03337243	NA	0.06468172	0.014915054
41516.60922	-8.495541627	-26.23821821	-29.82624826	-26.82569882	0.018918204	0.012120724	0.013011727
41516.69279	-9.786342096	-21.56546921	-27.16561526	-25.95261927	0.038024347	0.017769487	0.008251693
41516.77582	-14.85985578	-26.60364984	-25.70580531	-26.70668844	NA	0.012513695	0.006079037
41516.85907	-15.3027151	-26.37559606	-28.52545418	-27.05836152	0.008984226	0.004284144	0.00522511
41516.94276	-17.29628431	-31.94246251	-27.40385546	-27.00356483	0.011885335	0.009334214	0.003573285
41517.021	-18.36464826	-27.19268268	-27.01521957	-25.96505285	0.011885335	0.007125543	0.003547792
41517.11028	-19.48643041	-22.20541386	-26.60715189	-24.87461528	NA	0.004916872	0.003522299
41517.1936	-19.33102671	-25.38472452	-29.17929623	-26.08354165	0.004078571	NA	0.005514722
41517.27626	-12.60077667	-26.50692048	NA	-27.525002	0.021255053	NA	0.007711787
41517.36011	-8.508844347	-26.98428068	-21.35915301	-27.65052294	NA	0.029450736	0.053536961
41517.44263	-7.091169356	-28.82722043	-24.74120767	-24.77695231	NA	NA	0.04351041
41517.5259	-6.114969956	-21.50861814	-24.7027572	-26.45373877	NA	NA	0.033034076
41517.60928	-6.916572244	-27.75454312	NA	-26.31161831	0.126807561	NA	0.021002988
41517.69263	-9.090996048	-25.39439745	-26.51018358	-26.61271507	0.027959782	0.027524112	0.009670509
41517.77598	-15.55112114	-26.87452086	-28.26242148	-28.04751215	0.009317025	0.01233281	0.003853864
41517.85975	-17.82364441	-25.11046119	-25.38165815	-27.2375208	0.007593591	0.009324087	0.00437189
41517.94334	-18.69999405	-23.29875633	-24.85898977	-27.39241305	0.005614348	0.008173546	0.003241555
41518.021	-19.56860548	-25.62323896	-24.59138838	-26.78493572	0.005994213	0.006303444	0.003258328
41518.11025	-20.48064749	-28.06394573	-24.31040693	-26.14708453	0.006374078	0.004433341	0.003275101
41518.1937	-20.47540982	-31.85845269	-27.38419165	-25.20904464	0.004048788	0.004736142	0.002700981
41518.27613	-11.45122928	-25.3867515	-20.39559651	-25.06086869	0.017557064	0.011895275	0.008722281
41518.35959	-9.713521283	-26.97288932	-24.83000453	-28.0919928	0.035332068	NA	0.020100371
41518.44314	-7.388926648	-23.31034789	-25.60113471	-25.57579348	0.044906664	0.050620355	0.021075799
41518.52609	-8.672413204	-16.9726568	NA	-25.96212365	0.020061923	NA	0.011978799
41518.60946	-9.093571233	-23.36784155	NA	-24.23285863	0.028964454	NA	0.013604222
41518.69281	-9.808127216	-26.36634831	NA	-25.37704809	NA	NA	0.007615543
41518.77594	-10.41125456	-26.14374897	NA	-28.10171451	NA	NA	0.009206239
41518.85927	-11.50734717	-31.77033845	-25.47550672	-26.89497864	NA	NA	0.008584593
41518.94277	-11.36143916	-26.61362045	NA	-27.12652337	0.013090263	NA	0.006085932
41519.021	-11.12239292	-26.32393811	NA	-26.32221069	0.013090263	NA	0.006327737
41519.10975	-10.87139437	-26.01977166	NA	-25.47768238	NA	NA	0.006569541
41519.19323	-10.83462454	NA	NA	-27.21752281	NA	NA	0.010126396
41519.27613	-10.01924447	-27.33796363	NA	-25.86303849	0.010204382	NA	0.013172812
41519.35972	-9.084791108	-34.04290776	NA	-24.52283924	NA	NA	0.023378778
41519.6099	-7.937940857	-25.18657811	NA	-27.52551651	NA	NA	0.023240952
41519.69355	-9.254265757	-26.13282864	-26.28783893	-27.43348437	0.010905703	NA	0.010252636
41519.7767	-12.88053347	-25.19023277	-28.35818955	-27.25606622	NA	0.009933159	0.005531712
41519.8596	-10.58396978	-23.07553699	NA	-26.45210906	0.010330968	NA	0.009946183
41519.94283	-9.98397951	-23.48315603	NA	-26.91825555	0.011382498	NA	0.010177944
41520.021	-10.09884296	-28.11043942	NA	-27.35330919	0.011382498	NA	0.011152403
41520.10933	-10.21944958	-32.96908697	NA	-27.81011552	NA	NA	0.012126862
41520.19275	-10.30644814	NA	NA	-26.52870816	NA	NA	0.009584398
41520.27606	-9.985024123	NA	NA	-25.92638324	NA	NA	0.008506252
41520.35947	-9.71335947	-22.37977622	NA	-26.23333741	NA	NA	0.015992801
41520.44306	-9.691121518	-28.69138131	NA	-26.20376715	NA	NA	0.010531102
41520.52637	-8.523968075	-25.81408845	NA	-28.0497776	0.018239612	NA	0.023506024
41520.60969	-9.248648557	-32.17111233	NA	-27.31539108	NA	NA	0.010574082
41520.69316	-9.975003626	-19.13169924	NA	-26.54580089	NA	NA	0.01262452
41520.77613	-10.27515919	NA	NA	-25.60516696	NA	NA	0.010150615
41520.85945	-10.45031042	-27.31414745	-22.75022837	-27.54569922	0.015265301	NA	0.009232927
41520.94273	-11.22914259	-30.62010738	-26.65915347	-28.13215497	0.006808381	0.009648324	0.006192731
41521.021	-12.29961747	-28.92743087	-26.0449593	-28.06342769	0.008247107	0.009648324	0.00558875
41521.11053	-13.4236161	-27.15012054	-25.40005543	-27.99126404	0.009685832	NA	0.004984769
41521.19437	-15.04931794	-22.67143848	-22.74117849	-27.02275559	0.010262513	0.006882267	0.006871991
41521.27615	-10.79986398	-21.68176237	NA	-28.92131208	NA	NA	0.022177783
41521.35933	-6.90070355	NA	NA	-25.60864349	NA	NA	0.025581405
41521.44264	-6.542823977	-27.17227237	NA	-24.87639248	NA	NA	0.02447879
41521.52615	-6.275276777	NA	NA	-26.95562039	NA	NA	0.024914675
41521.60958	-7.21139245	-26.01693444	NA	-26.87259577	NA	NA	0.011575582
41521.69326	-9.076683684	NA	-25.11354267	-26.02022459	NA	NA	0.011486685
41521.77708	-13.93191253	-25.43870672	-27.16347174	-28.02769994	0.012174774	0.013652917	0.006459773
41521.86071	-16.05327923	-27.6656528	-27.78894243	-28.935742	0.007310506	0.011091339	0.004955046
41521.94429	-16.95310435	-23.15951641	-28.80446657	-29.43880362	0.003587102	0.008582216	0.003213641
41522.021	-16.64986379	-25.14404713	-27.1606363	-28.84526768	0.006412883	0.009084286	0.004682981
41522.11099	-16.3314612	-27.22780439	-25.43461452	-28.22205495	0.009238664	0.009586356	0.006152321
41522.19426	-15.01970564	-27.52579192	-24.43201858	-27.59002348	0.009416973	0.012248406	0.004571121
41522.27634	-12.23295048	-24.07023091	NA	-25.03582199	NA	NA	0.005882982
41522.35926	-8.922536495	-20.25821403	NA	-24.63976781	NA	NA	0.050169826
41522.44275	-6.711932589	-25.54563302	NA	-27.49374483	0.065939037	NA	0.023284739
41522.52624	-6.309317877	NA	NA	-28.94578045	NA	NA	0.012757047
41522.60952	-7.228250832	-23.08188451	NA	-26.20054811	0.080613635	NA	0.018487875
41522.69312	-9.551009955	-27.12550599	NA	-28.06084928	NA	NA	0.007971516
41522.77655	-12.33032848	-25.65010844	-23.62370818	-27.56857	0.00574947	0.016369069	0.005090039
41522.86048	-15.28322548	-27.96685747	-22.66209072	-29.50449735	0.009891903	0.005230389	0.006689723
41522.94405	-15.36447322	-27.10482779	-23.01745038	-29.18421035	0.008996474	0.007353891	0.008615863
41523.021	-14.93249687	-29.44422041	-21.75777294	-27.30396114	0.009280511	0.007642205	0.00651605
41523.11081	-14.47892171	-31.90058266	-20.43511163	-25.32969946	0.009564548	0.007930519	0.004416236
41523.19413	-14.00704208	-25.75881147	-24.57575753	-27.02269397	0.007913018	0.009026108	0.004124084
41523.27606	-10.63415489	NA	NA	-28.17632579	NA	NA	0.01123048
41523.35929	-8.149274244	NA	NA	-26.65156857	NA	NA	NA
41523.44277	-6.578834066	-28.06893928	NA	-27.44426068	0.042500092	NA	0.03480076
41523.52598	-5.908382792	-29.27445903	NA	-26.87681686	0.036548216	NA	0.051015403
41523.60933	-6.95420653	NA	NA	-28.4051455	0.031104411	NA	0.014431996
41523.6928	-9.260318949	-30.82804538	NA	-25.07415616	NA	NA	0.009106331
41523.77669	-12.36246004	-24.70925523	-19.85291769	-27.5929878	0.020690816	0.010970444	0.005932467
41523.86046	-14.8410899	-22.38053858	-21.81989092	-26.31634657	0.007848653	0.005683299	0.005034117
41523.94427	-15.42830635	-27.13845848	-28.49443456	-29.70587787	0.012030371	NA	0.003748688
41524.021	-14.96206099	-25.01220614	-25.32723469	-28.06178226	0.012030371	0.005226518	0.003578956
41524.11095	-14.47250337	-22.77964119	-22.00167483	-26.33548186	NA	0.005226518	0.003409223
41524.19413	-13.47650922	-27.06626394	-24.82850575	-27.00731738	0.010030687	0.008267339	0.004862835
41524.27625	-10.55379061	NA	NA	-26.9227457	NA	NA	0.015774916
41524.35964	-7.615044064	-24.98680655	NA	-30.04978469	0.026916042	NA	0.020685299
41524.4429	-5.949238318	-25.24159634	NA	-25.78592291	0.050697494	NA	0.029590512
41524.52632	-5.842156954	NA	NA	-28.06540101	NA	NA	0.02353715
41524.60986	-6.714058935	-26.0200115	NA	-25.62105504	0.075303086	NA	0.013982249
41524.69321	-9.208808452	-25.89380898	-26.40739899	-28.09538173	0.015969477	NA	0.010711532
41524.77704	-12.38742547	-26.37306555	-23.18769408	-27.02028673	0.013998994	0.018088849	0.004750109
41524.86075	-15.19952659	-28.3410397	-20.73043982	-29.80532049	0.012179875	0.004965476	0.004834031
41524.94419	-15.55143819	-23.59407022	-27.78439586	-28.28890737	NA	0.006222578	0.005039369
41525.021	-15.45729591	-24.61470097	-26.34852089	-28.08207775	0.012063497	0.006222578	0.005866585
41525.1106	-15.35844651	-25.68636325	-24.84085218	-27.86490664	0.012063497	NA	0.0066938
41525.19411	-14.61283978	-29.95243355	-23.52729759	-27.29431294	0.016462715	NA	0.004146089
41525.27629	-10.70842793	NA	NA	-26.49111555	NA	NA	0.011796621
41525.35923	-6.990515161	-26.70549003	NA	-27.72090757	0.012335413	NA	0.03761562
41525.44283	-5.501607968	NA	NA	-27.73041295	NA	NA	0.030276453
41525.52605	-5.614749716	NA	NA	-25.58320775	NA	NA	0.019666786
41525.60958	-6.593480239	-29.96600833	NA	-24.52676905	NA	NA	0.022046762
41525.69301	-9.461132352	-22.59371026	-31.77085789	-26.9088794	0.01485818	NA	0.010185434
41525.77659	-12.71253795	-31.10224623	-24.18055545	-28.30040258	0.010594467	0.012797364	0.003878537
41525.86035	-14.25897618	-23.69761996	-24.33529741	-27.23049938	0.009554795	NA	0.004293698
41525.94385	-15.25734198	-28.50871258	-26.20239326	-27.51078507	0.008379681	0.007269901	0.004466573
41526.021	-15.17171668	-28.33249423	NA	-27.77574632	0.007192037	NA	0.004939808
41526.11043	-15.08181012	-28.14746497	NA	-28.05395563	0.006004392	NA	0.005413042
41526.19331	-13.4443973	-26.11514866	NA	-28.14193896	0.019029768	NA	0.006241312
41526.27617	-10.74229121	NA	NA	-27.06495971	NA	NA	0.010143508
41526.35944	-10.26311704	-27.07178194	NA	-24.63456935	0.005567146	NA	0.01096579
41526.44275	-10.71908841	NA	NA	-27.72842153	NA	NA	0.010768641
41526.52647	-11.02859094	-28.66184248	-30.28421267	-27.70159349	0.008257639	0.010716056	0.007178939
41526.60971	-11.14966374	-28.1762593	-26.23286747	-28.40604996	NA	0.012252654	0.007195651
41526.6931	-11.61651656	-25.79676609	-22.47527691	-29.83370786	0.009248354	0.010541934	0.00517094
41526.77633	-12.00195662	-28.40265401	-24.39146803	-27.97265516	0.023931339	0.018750562	0.007808622
41526.85945	-13.29854493	-27.71468694	-23.08374944	-28.21673758	0.009717325	0.007425076	0.005472372
41526.94298	-13.44243234	-27.59810208	-27.0085357	-28.69956338	0.00683599	0.006025804	0.004214832
41527.021	-12.95320922	-27.05492288	-24.7842639	-28.45939579	0.007579144	0.007609221	0.004953011
41527.10967	-12.43952495	-26.48458473	-22.4487785	-28.20721982	0.008322298	0.009192637	0.005691189
41527.19305	-12.27016436	-28.39522518	-24.40186295	-28.81507436	0.00647102	0.007517527	0.004583546
41527.27635	-11.61755623	-27.70133691	-20.27830491	-27.35496	0.013780713	0.010957467	0.007336751
41527.3599	-11.29158315	-26.45838577	-24.20448492	-26.02321783	0.015266374	0.00939704	0.004804145
41527.4434	-9.760722149	-24.35501359	-28.6419755	-26.41785928	0.012777522	0.016140119	0.008582088
41527.52684	-9.549542948	-23.46037538	-19.9091518	-26.60219871	0.014847873	0.017251958	0.013059749
41527.60982	-9.73448075	-28.07067686	-29.35262877	-26.82372608	0.017070506	0.025895646	0.015678955
41527.69328	-11.23256292	-26.5887975	-23.53395002	-27.26390173	0.013311843	0.013230459	0.010569922
41527.77623	-11.89948163	-28.04634931	-25.27651456	-27.42768019	0.009062143	0.009045434	0.007517396
41527.8594	-14.63780362	-29.89230397	-21.71040315	-29.69412755	0.006407917	0.004253574	0.005341242
41527.94294	-15.10721135	-26.16388392	-24.33132812	-27.18982054	0.008756625	NA	0.006321897
41528.021	-14.18474152	-26.22551075	-26.97805533	-28.07123863	0.007757906	0.009960757	0.005230071
41528.11001	-13.21614819	-26.29021892	-29.75711891	-28.99672763	0.006759186	0.009960757	0.004138245
41528.19343	-13.47899407	-25.60206603	-23.14327264	-27.09554659	0.00719402	0.024224712	0.006305527
41528.27679	-12.89906056	-28.81264315	-25.02026982	-26.7091968	0.013391867	0.008763631	0.00637019
41528.35999	-11.90033984	-27.35567758	-22.56254694	-28.94712196	0.009292635	0.010386516	0.005654412
41528.44306	-11.26035442	-27.02578028	-23.01914785	-27.88473392	0.01324504	0.011086766	0.007584767
41528.52643	-10.78976977	-26.2450374	-25.49940585	-26.89285973	0.01639675	0.018561978	0.008441377
41528.60951	-10.20384011	-27.76554784	-26.54230562	-27.8766162	0.016401311	0.024476269	0.008056629
41528.6927	-11.26895849	-25.86997563	-27.15151696	-27.48874927	0.019295929	0.018448998	0.007535233
41528.77603	-16.72158316	-30.20882077	-26.28423796	-28.27987848	0.006626648	0.007188096	0.004532832
41528.85964	-15.61716351	-26.97505482	-27.32292798	-27.2068703	0.005606447	0.007167233	0.00505688
41528.94281	-15.54329563	-30.11577601	-26.62631403	-26.02244496	0.006495302	0.008816739	0.003767568
41529.021	-16.93906389	-28.76355638	-27.71808298	-27.09771782	0.006495302	0.007231742	0.003340041
41529.10954	-18.40462057	-27.34372576	-28.86444037	-28.22675433	NA	0.005646744	0.002912513
41528.75196	-16.9448584	-26.23090215	-25.30617121	-27.93548188	0.003496111	0.003802505	0.004402596
41529.27627	-13.24312298	-25.5612888	-26.9168771	-27.09782844	0.007758563	0.01741956	0.00499081
41529.35989	-10.8685863	-24.23410941	-25.2212803	-26.86590466	0.011673915	0.016136729	0.007929043
41529.4429	-9.930699314	-25.03919641	-26.04655952	-28.25686027	0.02501447	0.028490396	0.010733244
41529.52599	-9.47033706	-24.87640232	-22.04922974	-25.39408862	0.067398312	0.058089013	0.014570355
41529.6094	-11.07288041	-21.56122328	-20.52198138	-24.47442775	0.015882547	0.012094403	0.007557996
41529.69281	-10.99870206	-26.62362588	-25.75042628	-27.08389582	0.013684948	0.012635532	0.006901807
41529.7761	-10.94586364	-25.12072406	-23.82170243	-27.63118075	0.021052445	0.011482218	0.006102255
41529.8594	-11.55755958	-26.78078758	-27.41019865	-27.31510436	0.011150516	0.016760155	0.006987199
41529.9429	-12.91167381	-28.84489485	-32.28497917	-28.9921423	0.012617208	NA	0.007019273
41530.021	-12.09656808	-28.03559196	-29.95156387	-28.77918912	0.012082383	NA	0.00759418
41530.10932	-11.24070706	-27.18582393	-27.50147781	-28.55558828	0.011547557	NA	0.008169087
41530.19284	-11.46177373	-28.27808084	-24.86527986	-27.21456373	0.012144452	0.011100796	0.006409696
41530.27612	-10.90782596	-27.88789189	-25.92562423	-26.40840227	0.01273269	0.012770353	0.007979764
41530.35944	-9.707138841	-28.16730452	-27.22103362	-27.50615494	0.019040491	0.016871819	0.0151863
41530.44286	-9.970607146	-29.17423817	-24.07651429	-25.72380562	0.033045107	NA	0.008917488
41530.52631	-9.999405882	-27.23542291	-18.39250753	-25.69440248	0.037201671	NA	0.020355256
41530.60962	-10.71346161	-30.18552378	-23.2204078	-29.47283871	0.014517894	0.029263048	0.013669384
41530.69295	-10.93101435	-25.15542522	-24.76085871	-26.54471218	0.017377925	NA	0.008165247
41530.7763	-11.83611931	-26.22486893	-27.68948911	-26.55371028	0.011894761	0.014199486	0.008043335
41530.85971	-12.18256606	-27.84441653	-26.15515704	-28.98281267	0.019644908	0.012557438	0.005094432
41530.94325	-12.37574012	-26.44096414	-28.29754145	-27.72908652	0.008013961	0.009429603	0.004959818
41531.021	-11.9777974	-25.39909857	-27.26125348	-27.70833155	0.01012828	0.011788993	0.006206314
41531.10964	-11.55995754	-24.30513973	-26.17315112	-27.68653883	0.012242598	0.014148383	0.00745281
41531.19298	-11.6002136	-24.1144812	-26.2639574	-28.06303625	0.009360645	0.012911025	0.005200838
41531.27608	-11.38555031	-26.61556388	-27.9296954	-27.19031744	0.015624498	NA	0.00572123
41531.35949	-11.33698326	-29.36721264	-20.08339	-26.94071656	0.015427794	0.010373183	0.010651805
41531.44299	-10.95299828	-24.71651691	-24.41829252	-25.8718862	0.015996199	0.012592279	0.014692814
41531.52637	-10.65759272	-29.68274429	-27.14776299	-28.12245963	0.015413987	NA	0.008581242
41531.60955	-10.88917977	-27.01945324	-25.24427718	-26.90380567	0.012079713	0.015061751	0.006409368
41531.69291	-10.96559121	-28.0185968	-25.2341511	-26.14466949	0.015011615	0.005972275	0.006337432
41531.7762	-11.17580468	-28.70615174	-24.89087752	-29.10577286	0.01065581	0.012947713	0.007449432
41531.85946	-11.7268932	-26.75614327	-25.52874287	-27.02298078	0.008637879	NA	0.00673199
41531.94282	-12.95206074	-27.86422963	-27.63246917	-27.03199363	0.008095156	0.00900709	0.005152502
41532.021	-15.36284833	-28.05743294	-23.26271378	-27.02999599	0.008095156	0.00900709	0.004714297
41532.11026	-17.8941753	-28.26029641	-18.67447062	-27.02789847	NA	NA	0.004276092
41532.19386	-17.69873349	-28.37041693	-25.46671975	-28.04077369	0.005450018	NA	0.004571901
41532.27635	-11.60469421	-25.36472916	-28.32460841	-27.92127679	0.007932007	0.008141922	0.009486186
41532.36017	-10.45201012	-24.66423761	-26.43919708	-27.72757048	0.010579135	0.010508948	0.009214565
41532.44364	-5.964840313	-26.90455949	-23.75364264	-28.02823107	0.02935919	0.033275142	0.01597934
41532.5264	-9.999070523	-26.05452905	-21.33900476	-27.17227825	0.033275886	NA	NA
41532.61004	-11.17000675	-22.08337474	-15.84622539	-24.03319684	0.021447305	NA	0.00947851
41532.69336	-12.29709228	-21.15526122	-23.33031473	-26.47208475	0.042390737	0.021518137	0.009600669
41532.77657	-16.01908027	-26.50854061	-30.25847512	-28.45695631	0.006721652	0.011851512	0.003825274
41532.85974	-16.01883682	-25.27660577	-28.52214944	-26.67454768	0.006874699	0.010333384	0.004383928
41532.94288	-13.65191387	-25.97148164	-25.62588401	-27.36146484	0.007014374	0.008307731	0.003898638
41533.021	-14.5142989	-26.61621453	-26.07175665	-26.87641614	0.00808703	0.013827717	0.004233649
41533.1096	-15.41980318	-27.29318406	-26.53992292	-26.367115	0.009159685	0.019347703	0.004568659
41533.19291	-15.69547351	-27.46056883	-24.93743193	-26.89421456	0.007424853	0.00635834	0.002489189
41533.27655	-13.85547292	-25.4578541	-24.34540317	-27.36504	0.009127015	0.011976423	0.007904269
41533.36022	-11.8647809	-23.81053406	-26.29329089	-26.38351712	0.019418918	0.01161092	0.007923019
41533.44356	-10.09957286	-26.16206879	-19.62646343	-23.97728916	0.036130508	0.040832937	0.023098218
41533.52669	-9.082245066	-24.5161485	-22.05397618	-25.82837216	0.044264711	NA	0.011498677
41533.60988	-10.4139545	-25.17334285	-17.67166626	-23.01276467	0.039498276	0.008518224	0.011846682
41533.69361	-14.34982138	-25.09167496	-25.3024027	-26.87801612	0.014067621	0.011041376	0.004680614
41533.77662	-20.23196944	-28.95722257	-28.23960515	-28.92883422	0.008296892	0.011409105	0.004558919
41533.85977	-19.43048601	-26.63891092	-29.409046	-27.54432447	0.006860133	0.00592753	0.002833879
41533.94288	-18.07969002	-23.51730154	-23.80773109	-27.69958243	0.014138432	0.004565966	0.003506697
41534.021	-16.10302791	-26.47999933	-27.15967729	-26.73723374	0.011493481	0.012526387	0.003409716
41534.10973	-14.02753269	-29.59083201	-30.67922081	-25.72676761	0.00884853	0.020486807	0.003312734
41534.19316	-13.49499987	-24.93196709	-24.76090424	-26.3706578	0.012227157	0.00826792	0.00634061
41534.27669	-12.51783771	-26.17997361	-21.90873696	-27.57482659	0.008727586	0.019537253	0.005948742
41534.35957	-11.68079031	-29.49861105	-25.80515548	-26.97914737	0.012633251	0.012178183	0.008079833
41534.44312	-11.50146515	-27.19137459	-24.52891651	-28.79883474	0.014427485	0.020930865	0.004579309
41534.52616	-10.81397373	-26.8701214	-26.40819201	-28.9208739	0.013498825	0.022201011	0.007908544
41534.60967	-10.50727722	-28.81845786	-21.41847208	-26.23494939	0.010429817	0.009928321	0.007256805
41534.69355	-11.03889544	-27.55989279	-29.33936011	-28.4608886	0.011089608	0.019395992	0.01001295
41534.7773	-11.44263273	-24.93216874	-29.47344785	-24.9712721	0.01499767	0.028699242	0.006533093
41534.86071	-11.51726787	-29.08263249	-27.25524889	-25.3537405	0.010900764	0.006284212	0.008003341
41534.94371	-11.38734542	-23.89260272	-23.04018709	-26.58128581	0.015968897	0.013214824	0.009414654
41535.021	-11.67520675	-25.50698132	-22.87172554	-26.33491219	0.017668203	0.014750037	0.009045776
41535.11038	-11.97746115	-27.20207885	-22.69484092	-26.07621988	0.019367509	0.016285249	0.008676897
41535.19395	-11.47653754	-26.70515294	-24.74471913	-27.23512007	0.01425887	0.011897279	0.008131762
41535.2767	-11.00965632	-26.28330588	-29.79809007	-24.06260913	0.006515324	NA	0.006978975
41535.35982	-10.02809197	-27.20440347	-24.98945399	-27.35971995	0.013353509	NA	0.008136872
41535.44326	-10.40125211	-25.77591361	-24.39413843	-26.64569164	0.011380028	0.014866913	0.010343619
41535.52709	-10.72725063	-23.99246606	-20.51271576	-27.11045158	NA	NA	0.012450255
41535.61023	-11.09881825	-25.1727334	-23.03163775	-24.28090664	0.010491131	0.009607285	0.013258464
41535.69315	-11.7757343	-27.09421877	-25.85050672	-27.51089958	0.020381583	0.011833605	0.006008521
41535.77637	-11.65020163	-24.22429897	-21.16041074	-26.53583979	0.014801909	0.018077402	0.007749857
41535.85978	-11.21318057	-25.54639153	-27.4204449	-27.45377202	0.010816276	0.013254511	0.005927099
41535.94306	-11.29375953	-28.59063772	-18.14399631	-26.76840425	0.019270617	0.012328836	0.00872097
41536.021	-11.54637996	-26.94344825	-24.83525237	-26.27506006	0.013907156	0.012328836	0.006991791
41536.1096	-11.81163141	-25.21389931	-31.86107124	-25.75704867	0.008543694	NA	0.005262611
41536.19291	-11.91623388	-27.45391307	-25.887869	-27.5854931	0.012560303	0.014216239	0.008495573
41536.27629	-11.25034928	-24.14326604	-24.72650935	-28.379587	NA	0.009065905	0.00833895
41536.35954	-11.02642534	-26.80739051	-24.51060562	-25.47709904	NA	NA	0.006999938
41536.44335	-10.34080867	-24.35468343	-23.46667889	-25.97459305	0.014291803	0.031764856	0.010793648
41536.52715	-10.46946598	-18.85497297	-16.72549709	-26.83714707	NA	NA	0.008563994
41536.61057	-10.26489668	-26.38579678	-23.03426595	-25.57829149	0.020193005	0.02005448	0.011299801
41536.69397	-10.83437607	-25.10090592	-19.27758363	-27.70060749	0.038099679	0.012276912	0.007171318
41536.77721	-12.42451851	-28.12523602	-21.90095889	-27.73377271	NA	0.014453848	0.004968467
41536.86024	-11.38223102	-25.64242743	-21.76099879	-25.83657283	0.008704724	0.028119063	0.005047161
41536.9435	-11.32910647	-17.91584443	-23.0174465	-26.93309193	0.010453361	0.027644711	0.008076389
41537.021	-11.45002753	-22.70209972	-27.63515284	-27.97766838	0.010325466	0.027644711	0.007992898
41537.11084	-11.57699464	-27.72766778	-32.4837445	-29.07447366	0.010197571	NA	0.007909406
41537.19448	-11.58060373	-28.86352216	-27.20394676	-26.19472776	NA	0.02426896	0.006584456
41537.27674	-10.86259961	-26.86033459	NA	-25.95465506	0.006183923	NA	0.008675708
41537.35979	-9.417384476	-25.34318837	-22.05241819	-26.17731317	0.024890053	0.021297214	0.009472812
41537.44342	-9.245898316	-25.74596414	-19.59777452	-24.61684425	0.025660183	NA	0.023863465
41537.52667	-9.501281037	-24.8946596	-25.15449872	-25.57264854	0.022286915	0.038595127	0.01756436
41537.60985	-9.422069379	-24.70049531	-28.50790502	-25.58292891	0.027859809	NA	0.011786857
41537.69304	-13.59996223	-23.29980481	-21.28308606	-25.33982088	0.010634096	0.007148184	0.00537611
41537.77639	-14.81584099	-21.53122774	-23.67424505	-26.11932686	0.009364223	0.012389832	0.00430253
41537.85951	-11.27793804	-26.9572991	-26.13873161	-26.98110518	0.014920457	0.013370366	0.008656496
41537.94303	-11.21766361	-23.43469686	-26.5752392	-27.45618922	0.007884881	NA	0.006210271
41538.021	-11.28062299	-25.51123578	-25.90118666	-27.08120295	0.008680241	0.023782884	0.006395469
41538.10959	-11.34673034	-27.69160165	-25.19343149	-26.68746737	0.0094756	0.023782884	0.006580666
41538.19302	-11.2392962	-24.19104593	-24.04344998	-25.90487144	0.00856454	NA	0.006113951
41538.27642	-10.701898	-31.85752944	-27.94868447	-25.60018512	0.015606205	0.023264447	0.008731894
41538.3597	-9.437043912	-25.91123992	-24.99578479	-25.80466235	0.019019395	0.013543102	0.005807185
41538.46452	-9.376872681	NA	-25.51743712	-23.88042773	NA	NA	0.030138132
41538.52747	-10.4240173	-19.73630838	-26.60955422	-24.4222888	0.022193714	NA	0.012720638
41538.61099	-10.35599443	-21.71360696	-18.78982655	-24.63030909	0.015862994	0.027014086	0.013526227
41538.69448	-10.94677208	-26.33634027	-25.61692442	-27.74306138	0.009699158	0.017256912	0.007347865
41538.77768	-13.66634628	-26.46240343	-26.78495377	-28.77864224	0.008509385	0.010911412	0.003509451
41538.86072	-14.85699832	-26.87921491	-20.74018833	-27.45626894	0.00608731	0.005269327	0.004240733
41538.94434	-13.94431982	-24.24770959	-27.22174106	-26.05892316	0.016516618	0.007410963	0.005821188
41539.021	-13.93988704	-28.23048101	-23.84430819	-27.30210933	0.011958337	0.015641367	0.005485244
41539.11052	-13.93523262	-32.41239101	-20.29800368	-28.60745481	0.007400056	0.023871771	0.0051493
41539.19352	-14.21915898	-25.30223049	-24.16012505	-28.41697334	0.009992387	0.006745644	0.003759792
41539.27754	-11.52657393	-25.28362467	NA	-26.89232488	0.020122228	NA	0.011311442
41539.36087	-10.75378656	-23.7462729	-27.96675166	-25.16233981	NA	0.016625555	0.01072206
41539.44431	-8.785225341	-19.11636065	-31.84239741	-25.49438435	0.01757565	NA	0.011135921
41539.5275	-9.071081751	-29.87691755	-29.35837219	-24.65825733	0.031943523	NA	0.014258539
41539.61101	-9.452998892	-23.01274449	-21.71501285	-24.76013391	0.030906425	NA	0.018261877
41539.69426	-11.3788859	-24.42007817	-23.37053404	-28.94543158	0.016558048	0.014955896	0.007042674
41539.77692	-17.9395508	-18.26396365	-27.14666079	-27.60546976	0.017041778	0.008372066	0.004110543
41539.85996	-19.49950525	-21.71295979	-27.74072194	-27.27199429	0.009174362	NA	0.004799385
41539.94349	-17.36819931	-22.3668231	-29.1230456	-27.08598114	0.005463755	0.008287815	0.003951947
41540.021	-15.05116816	-25.90575021	-25.7594984	-27.63554682	0.009089384	0.008287815	0.00461804
41540.1109	-12.61828546	-29.62162368	-22.22777384	-28.21259078	0.012715013	NA	0.005284132
41540.19411	-12.12678708	-26.86177066	-24.87591462	-27.43599536	0.011006532	0.014498776	0.008191392
41540.27765	-11.21963949	-23.94469226	-24.09031343	-27.14394107	0.013726877	0.011509396	0.007570787
41540.36096	-10.06783017	-29.69991707	-28.90879036	-25.31117592	0.013404321	NA	0.01078095
41540.43109	-10.18842693	-25.53575933	-23.52963387	-24.6462035	0.050381366	0.042337556	0.021485896
41540.6109	-11.40534298	-25.82352855	NA	-26.89817335	NA	NA	0.006972006
41540.69442	-11.44688681	-21.69656173	NA	-27.45293738	0.018146587	NA	0.007394735
41540.77762	-12.29504484	-29.60501647	NA	-26.84398984	NA	NA	0.005718253
41540.86102	-12.32271276	NA	NA	-24.80947708	NA	NA	0.007225353
41540.94437	-12.63574288	-21.51596657	NA	-25.81322795	0.017198946	NA	0.004674352
41541.021	-12.47576974	NA	NA	-26.51129135	NA	NA	0.006400217
41541.11087	-12.30779794	NA	NA	-27.24425791	NA	NA	0.008126081
41541.19424	-11.93178151	-18.11728103	NA	-28.41139085	NA	NA	0.005880421
41541.27758	-11.21107264	NA	NA	-26.72320686	NA	NA	0.010413924
41541.36096	-10.52598186	-25.85521032	NA	-24.78684592	NA	NA	0.017332826
41541.44435	-9.904168087	-22.59255351	NA	-26.10104714	0.025932454	NA	0.013698493
41541.52764	-9.745921484	-23.81098866	NA	-25.68829053	0.022364581	NA	0.011279958
41541.6109	-10.26613054	-25.03205191	NA	-26.13596615	NA	NA	0.009126484
41541.69423	-11.56193469	-24.56819678	NA	-25.96263463	0.012229101	NA	0.005292834
41541.77724	-17.02388647	-29.83447589	-29.96405768	-26.10841976	0.011727478	0.00603442	0.002978504
41541.8603	-16.32260132	-26.02722168	-26.70862693	-28.17077913	0.015292307	0.013398291	0.005256592
41541.94384	-14.50902806	-23.45296093	-20.52387829	-26.15924134	0.006056376	0.013513082	0.004855382
41542.021	-14.79621255	-24.89230949	-22.6165048	-26.48830381	0.008347606	0.010358938	0.004438705
41542.11039	-15.09775626	-26.40362548	-24.81376263	-26.8338194	0.010638836	0.007204793	0.004022027
41542.19379	-17.41342813	-24.79197848	-29.39689542	-26.03316008	0.014474969	0.005029226	0.002601173
41542.27757	-12.04602094	NA	NA	-27.88895001	NA	NA	0.008825259
41542.36078	-11.11316094	NA	NA	-26.64229221	NA	NA	0.01300386
41542.44426	-10.33228954	-23.21126171	NA	-24.01920476	0.082728655	NA	NA
41542.52749	-9.931232556	NA	NA	-27.81071167	NA	NA	0.012840026
41542.61091	-10.91744281	NA	NA	-24.70755494	NA	NA	0.01052634
41542.69403	-14.11940922	-28.52477289	-28.85495729	-25.52733017	0.015420999	0.01187495	0.004931727
41542.77786	-17.20937102	-27.27701908	-32.80980634	-25.36544414	0.007334912	0.016935713	0.006082392
41542.86099	-15.77329611	NA	-25.6609939	-28.40001722	NA	0.017019435	0.003781761
41542.94439	-15.88230919	-25.75498973	-31.46900137	-27.34496365	NA	NA	0.004950573
41543.021	-15.98314104	NA	NA	-27.53642914	NA	NA	0.004879485
41543.11065	-16.08901448	NA	NA	-27.7374679	NA	0.01382693	0.004808397
41543.19423	-15.47146756	-30.66443581	-28.24177354	-27.06724692	0.007569123	NA	0.006225251
41543.27761	-12.59645753	NA	NA	-25.48072703	NA	NA	0.008092174
41543.3604	-11.83518979	NA	NA	-28.47578733	NA	NA	0.008934646
41543.44312	-8.092860918	-23.26698698	NA	-27.76266714	0.036784189	NA	0.046595575
41543.52667	-9.260500063	NA	NA	-25.97218461	NA	NA	0.016587558
41543.61045	-11.31854993	-30.23807226	NA	-26.30640022	NA	NA	0.007760791
41543.69413	-12.14720011	-27.71521304	NA	-27.85695469	0.009937551	NA	0.006774294
41543.77776	-12.98222149	NA	NA	-27.57156754	NA	NA	0.006448273
41543.86113	-12.8236381	-24.03216683	-28.48706827	-27.43261894	NA	NA	0.006509066
41543.94457	-12.61046225	NA	NA	-28.5131515	NA	NA	0.004781518
41544.021	-13.00709677	NA	NA	-26.91552267	NA	NA	0.004806039
41544.11097	-13.42356301	-19.91415953	-28.84418746	-25.2380124	NA	0.006861184	0.004830559
41544.19445	-13.10535691	-24.68143794	NA	-26.11658573	0.009230803	NA	0.004493671
41544.2775	-11.66632601	NA	NA	-24.29736844	NA	NA	0.009819809
41544.3604	-10.91255798	NA	NA	-25.21070919	NA	NA	0.009178357
41544.44393	-10.77578165	NA	NA	-29.5387388	NA	NA	NA
41544.52736	-10.57558969	NA	NA	-25.50864803	NA	NA	0.014811861
41544.61078	-10.77138679	NA	NA	-24.97761128	NA	NA	0.009912816
41544.69451	-12.33153876	NA	NA	-26.81327308	0.017019689	NA	0.005870769
41544.77787	-13.06612144	-34.73962525	-30.24816133	-26.99994383	NA	0.00829377	0.004946503
41544.86119	-13.99278605	-26.83740289	-25.8686169	-27.2734951	0.015029159	0.008812852	0.00581349
41544.94468	-13.81213338	-31.14624593	-19.16110211	-28.09122879	0.010489424	0.01072371	0.007459978
41545.021	-15.05663215	-30.0334472	-22.47376401	-27.70342638	0.008580382	0.012531351	0.006808602
41545.11015	-16.36335585	-28.86500854	-25.95205901	-27.29623384	0.006671339	0.014338991	0.006157225
41545.19322	-16.78046822	-20.83904242	-18.36810712	-27.31489156	NA	NA	0.006066042
41545.27724	-12.95509353	NA	NA	-26.42110265	NA	NA	0.00728857
41545.36109	-10.33144067	NA	NA	-27.18798199	NA	NA	0.014528976
41545.4443	-9.482322236	-33.82967719	NA	-23.27022337	NA	NA	NA
41545.52722	-9.775987033	NA	NA	-23.77327143	NA	NA	NA
41545.61023	-10.00697497	NA	NA	-24.14079693	NA	NA	0.013429684
41545.69361	-11.62729321	-26.47066932	-26.32159703	-26.07744971	0.027195508	0.014449677	0.008866346
41545.77732	-13.84221685	NA	-19.80028413	-25.51167886	NA	0.016010551	0.007283928
41545.86095	-15.45583363	-22.24049587	NA	-27.66205287	0.009668194	NA	0.006962641
41545.94426	-14.85127884	-27.34810786	NA	-27.99282697	NA	0.013714322	0.00808043
41546.021	-14.40296951	-25.33211744	NA	-27.56571969	0.011300926	NA	0.00701216
41546.11066	-13.93224472	-23.2153275	-26.12506807	-27.11725705	0.011300926	NA	0.005943889
41546.1941	-12.95137	NA	NA	-28.62168326	NA	NA	0.009008869
41546.27696	-11.86069404	NA	NA	-24.86492987	NA	NA	0.011630763
41546.36008	-11.18652647	NA	NA	-22.79176062	NA	NA	0.014883741
41546.44373	-10.37233031	NA	NA	-26.0670826	NA	NA	0.009726683
41546.52674	-10.19192845	NA	NA	-23.96037845	NA	NA	0.015611829
41546.60981	-9.809381436	NA	NA	-24.41974888	NA	NA	NA
41546.69316	-10.46948338	NA	NA	-25.89770072	NA	NA	0.013970588
41546.77644	-10.57013674	NA	NA	-25.52235078	NA	NA	0.012379668
41546.85995	-11.19252443	NA	NA	-27.45757339	NA	NA	0.01230028
41546.94374	-11.45100879	NA	NA	-25.86029362	NA	NA	0.005728961
41547.021	-11.651836	NA	NA	-26.67975222	NA	NA	0.005728961
41547.11038	-11.86270458	NA	NA	-27.54018375	NA	NA	NA
41547.19381	-12.14424837	NA	NA	-26.92907095	NA	NA	NA
41547.27721	-11.95901263	-33.54567633	NA	-27.21324338	0.016310831	NA	0.010878136
41547.36055	-11.94205227	-32.2319387	NA	-28.49264478	0.012728093	NA	0.007061801
41547.44432	-11.77998369	NA	NA	-25.46499813	NA	NA	0.007105271
41547.52773	-11.15136846	NA	NA	-29.30705371	NA	NA	0.009306727
41547.61103	-11.81923338	NA	-32.17465778	-27.05808416	NA	NA	0.008272602
41547.69468	-16.2212246	-18.08872295	-21.17061487	-26.6565429	0.008488711	NA	0.003329931
41547.77799	-16.54954019	-30.44420617	-16.75060559	-26.92441516	0.010948432	0.009023518	0.004584955
41547.86114	-12.44775361	-29.75620185	-25.21851457	-28.81852154	NA	0.00904527	0.005414111
41547.94437	-12.31118322	-25.59982835	-24.13567559	-27.17719509	NA	0.01882793	0.011692804
41548.021	-12.07874067	-27.34908783	NA	-27.40468343	0.020008118	NA	0.011152808
41548.11026	-11.83467599	-29.18581029	NA	-27.64354619	0.020008118	NA	0.010612811
41548.19356	-11.90211541	-23.92992761	-28.771411	-27.71875163	NA	0.018322876	0.005774818
41548.27677	-11.56705154	NA	NA	-26.72550812	NA	NA	0.007521882
41548.36017	-11.03917548	NA	NA	-26.08039282	NA	NA	0.008016918
41548.44382	-10.86552482	NA	NA	-24.72593795	NA	NA	0.009555051
41548.52724	-11.11305063	NA	NA	-26.75517405	NA	NA	0.007934108
41548.61052	-11.58138481	NA	NA	-25.25446272	NA	NA	0.007175816
41548.69391	-11.4740248	-34.36639525	NA	-25.92373982	NA	NA	0.01028555
41548.77736	-11.8642035	-30.50935688	-22.74727765	-27.76624169	0.021246324	0.016525211	0.007886966
41548.86081	-11.84120187	-29.11973995	NA	-26.95812281	0.013090461	NA	0.008948671
41548.94394	-11.4722791	-29.61107959	NA	-28.58771264	0.013167744	NA	0.006482932
41549.021	-11.43319202	-29.05296122	NA	-28.33855333	0.01757177	NA	0.00780043
41549.11017	-11.39215059	-28.46693693	NA	-28.07693605	0.021975796	NA	0.009117928
41549.19363	-11.4559554	-16.63518563	NA	-24.26864743	NA	NA	0.007879353
41549.27696	-11.05592135	NA	NA	-25.40688569	NA	NA	0.008250752
41549.36012	-10.71137222	NA	NA	-25.6379119	NA	NA	0.012694904
41549.44343	-10.45336037	NA	NA	-24.91914598	NA	NA	NA
41549.52681	-10.1342986	NA	NA	-26.47438067	NA	NA	0.031556394
41549.60987	-10.33638011	NA	NA	-24.63488163	NA	NA	0.017420817
41549.69316	-10.67022897	-21.4836653	-22.46058436	-25.31948992	NA	0.018971398	0.006060326
41549.77661	-10.41669964	NA	NA	-25.53780062	NA	NA	0.010943955
41549.86007	-11.26939577	-23.63508409	-24.68082987	-27.96617265	NA	0.015859974	0.006112863
41549.94327	-11.07825238	-26.9034319	-23.81954359	-26.8481402	0.0264005	0.015338658	0.00710939
41550.021	-10.97159802	-29.19938891	-24.20948565	-27.70501604	0.018046246	0.015338658	0.006324034
41550.10989	-10.85961095	-31.61014378	-24.61892482	-28.60473568	0.009691992	NA	0.005538678
41550.19317	-10.9774159	-31.2984397	NA	-26.02288884	0.021285748	NA	0.017366064
41550.2762	-10.00782482	NA	NA	-28.26320293	NA	NA	0.00878466
41550.35935	-8.85437495	NA	NA	-24.03339275	NA	NA	0.020314733
41550.44278	-9.681613771	NA	NA	-27.50272538	NA	NA	0.025976247
41550.52609	-9.247159953	NA	NA	-30.16430074	NA	NA	0.02732103
41550.6094	-8.76756335	NA	NA	-26.54281674	NA	NA	0.019818147
41550.69282	-10.05988575	-23.78745001	-24.84008052	-27.32730369	0.032356074	0.01644804	0.006588788
41550.77613	-10.14145672	NA	NA	-26.15269386	NA	NA	0.004684032
41550.85964	-10.19613528	NA	NA	-27.65970597	NA	NA	0.01025669
41550.94285	-10.23743627	NA	NA	-25.67029623	NA	NA	0.006352545
41551.021	-11.30916372	NA	NA	-27.69283914	NA	NA	0.006747515
41551.10979	-12.43447754	-31.92113293	NA	-29.8165092	0.010466292	NA	0.007142485
41551.19321	-12.21703769	-28.53822609	-25.91996667	-24.68642832	0.007555954	0.010375013	0.009509433
41551.27589	-9.927635256	NA	NA	NA	NA	NA	NA
41551.35912	-8.446935241	NA	NA	NA	NA	NA	0.03279894
41551.44267	-8.833619102	NA	NA	-24.27499157	NA	NA	NA
41551.52579	-8.572800982	NA	NA	-23.258359	NA	NA	0.037271444
41551.60924	-8.673244969	NA	NA	-27.71880988	NA	NA	0.011002586
41551.69271	-10.84543595	NA	-23.04107922	-27.77449748	NA	0.020984133	0.009928319
41551.77642	-16.14941007	-28.88152214	-26.27052529	-30.07252889	0.005001467	0.012791729	0.005094
41551.85983	-18.2886979	-25.03108383	-29.63773069	-25.30756916	NA	NA	0.003374159
41551.94315	-18.19411642	-27.46633463	-28.55684531	-27.27435699	0.009094729	NA	0.005832545
41552.021	-18.21702432	-27.76684721	-24.96416025	-27.31950498	0.007108202	0.005724515	0.006516527
41552.10994	-18.24107762	-28.08238541	-21.19184094	-27.36691037	0.005121675	0.005724515	0.007200509
41552.19326	-17.63617021	-24.88893702	-25.93814261	-27.60852978	0.004706942	NA	0.003529061
41552.27575	-12.03188844	NA	NA	-20.66153955	NA	NA	NA
41552.35901	-9.328436868	NA	NA	-29.59386686	NA	NA	0.013945298
41552.44243	-9.665201886	NA	NA	-25.10397968	NA	NA	NA
41552.52567	-8.831798526	NA	NA	-22.14611215	NA	NA	NA
41552.60899	-9.592866879	NA	NA	-25.20950725	NA	NA	NA
41552.69245	-11.2054428	-24.74560613	NA	-26.4254255	0.021557563	NA	0.007196109
41552.77603	-14.99734137	-27.42760596	-29.29791498	-28.61595174	0.007218562	0.0154802	0.004418587
41552.85947	-14.84319207	-26.58480702	-24.74812559	-26.35748469	0.008440215	0.006470589	0.005775336
41552.94298	-15.73299406	-28.7731021	-25.39746151	-27.94635557	0.011400454	0.014035415	0.005833309
41553.021	-16.00543678	-29.43927744	NA	-28.27198919	0.011400454	NA	0.005162575
41553.10957	-16.29150163	-30.13876155	NA	-28.61390449	NA	NA	0.00449184
41553.19284	-16.14950839	NA	-27.19065122	-29.56454927	NA	0.005916099	0.003351174
41553.27576	-11.09733027	NA	NA	NA	NA	NA	NA
41553.35908	-9.821879524	NA	NA	NA	NA	NA	NA
41553.44249	-9.548961769	NA	NA	-28.07415796	NA	NA	NA
41553.52584	-8.774519025	NA	NA	-25.19519745	NA	NA	NA
41553.60931	-9.389406581	NA	NA	-22.57437238	NA	NA	0.01958577
41553.69264	-11.80318012	-28.81336738	-20.89925411	-27.83168031	0.012979238	NA	0.005111776
41553.77607	-16.23412261	-26.727006	-28.25965892	-26.26177824	0.008024371	0.007137018	0.00472808
41553.85947	-16.68565234	NA	-26.77489606	-25.82332894	NA	0.005633089	0.003791326
41553.94293	-15.57665108	-28.49915983	-24.38336273	-28.73342146	NA	0.004424782	0.006661301
41554.021	-16.31515558	-24.87382562	-28.68852771	-28.66106907	NA	0.004424782	0.004939023
41554.10953	-17.09058531	-21.06722469	-33.20895094	-28.58509906	NA	NA	0.003216744
41554.19291	-16.22116574	-29.83386104	-23.22728319	-28.31627306	0.008474575	NA	0.003244646
41554.27606	-11.6668648	NA	NA	NA	NA	NA	NA
41554.35939	-9.000595139	NA	NA	NA	NA	NA	0.036354542
41554.44282	-8.791184256	NA	NA	-27.68869893	NA	NA	NA
41554.52603	-8.33325572	NA	NA	-26.76057501	NA	NA	0.008288792
41554.60943	-8.964834938	NA	NA	-25.68551968	NA	NA	0.014806988
41554.6929	-11.86225738	-26.25165261	-29.62183191	-26.71675151	0.007271958	0.007252792	0.005055568
41554.77624	-14.68605729	-27.02957998	-27.04377649	-27.67601806	0.006569467	NA	0.005767349
41554.85963	-15.93974904	-24.34202816	-27.20813834	-29.12088902	NA	0.007458974	0.004472085
41554.94315	-17.08550199	NA	-28.32882542	-27.85896409	NA	NA	0.002708691
41555.021	-16.75942407	NA	-25.90640762	-27.49295789	NA	0.010134183	0.003402154
41555.10961	-16.41704226	NA	-23.36286893	-27.10865139	NA	0.010134183	0.004095617
41555.19295	-14.94971023	-25.56348334	-25.26109936	-26.27798626	0.007599167	0.009442993	0.005594382
41555.27626	-11.24255341	NA	NA	-30.33341082	NA	NA	0.014852689
41555.35959	-9.683969728	NA	NA	-26.40542804	NA	NA	NA
41555.44305	-9.612386765	NA	NA	-25.12504907	NA	NA	0.03595731
41555.52668	-8.791465805	NA	NA	-28.26171298	NA	NA	0.027217141
41555.60994	-9.138608895	NA	NA	-27.375518	NA	NA	0.019740868
41555.69329	-12.2797817	-29.96226923	-21.43990326	-27.28489215	0.011256951	0.015290168	0.005182578
41555.77661	-14.6192748	-28.76110303	NA	-28.41393863	0.008605141	0.008876693	0.003529799
41555.85991	-16.46405733	-26.97646172	NA	-28.03557992	0.010247163	NA	0.003806188
41555.94324	-17.50498147	-27.090535	-24.80513124	-27.74430897	0.010669232	NA	0.003993175
41556.021	-16.42622999	-26.46625469	-25.15413663	-28.44960385	0.011293135	0.011746461	0.005483108
41556.11024	-15.29354093	-25.81076037	-25.52059229	-29.19016348	0.011917038	0.011746461	0.00697304
41556.19354	-12.68342818	NA	NA	-29.07208275	NA	NA	0.010886771
41556.27722	-11.68725289	NA	NA	-25.72864516	NA	NA	0.007340857
41556.36069	-10.71853933	NA	NA	-25.39222554	NA	NA	0.010211179
41556.44415	-10.88347925	NA	NA	-24.37150369	NA	NA	0.007875584
41556.52763	-10.46185222	NA	NA	-23.44819992	NA	NA	NA
41556.6113	-11.99316392	-23.62460495	-28.51204032	-28.36631428	0.006676181	NA	0.005649815
41556.69474	-12.68563397	-30.57137751	NA	-27.80828139	0.006727391	NA	0.007418879
41556.7783	-13.90407509	-22.53738031	-33.57170779	-28.53117465	0.019049256	0.017393123	0.006429173
41556.86167	-12.762705	-23.63035176	NA	-27.52833787	0.010157939	NA	0.005529282
41556.94505	-13.50535326	-25.55763625	-32.63419498	-27.25485585	0.007910144	0.013840532	0.004906773
41557.021	-13.63722461	-26.7461612	-28.75767769	-27.41044789	0.00583511	0.010692784	0.005177036
41557.11175	-13.77568952	-27.99411239	-24.68733454	-27.57381954	0.003760076	0.007545035	0.005447299
41557.1952	-13.27597559	NA	NA	-27.39856546	NA	NA	0.006766504
41557.27846	-12.71970227	NA	NA	-26.99392281	NA	NA	0.007029211
41557.36177	-12.06057407	NA	NA	-27.98510524	NA	NA	0.010534087
41557.44518	-11.58449519	-22.35194065	NA	-26.58567	0.017144544	NA	0.00790486
41557.52817	-11.50148034	-24.25308855	NA	-27.01555138	0.005771892	NA	0.005540979
41557.61181	-11.68476854	NA	NA	-28.59526605	NA	0.012519538	0.009798145
41557.69513	-12.89739862	-25.27374973	NA	-26.61612461	0.011540595	0.018702691	0.005941999
41557.77861	-13.93501891	NA	NA	-26.56514102	NA	NA	0.006395808
41557.86178	-12.69177257	NA	NA	-26.47481006	NA	NA	0.008991844
41557.94518	-12.42374851	NA	NA	-27.09110853	NA	NA	0.006242494
41558.021	-12.52372567	NA	NA	-27.39984675	NA	NA	0.005671563
41558.11155	-12.62870168	NA	NA	-27.72402188	NA	NA	0.005100631
41558.19498	-12.61431472	NA	NA	-27.25961577	NA	NA	0.011654267
41558.27841	-11.66516601	NA	NA	-29.81832363	NA	NA	0.007174628
41558.36166	-10.92707291	NA	NA	-27.4573904	NA	NA	0.008672067
41558.44489	-9.952299949	NA	-29.81383586	-26.96328263	NA	0.01845722	0.010651784
41558.52805	-9.857020019	NA	NA	-26.2505302	NA	NA	0.01700371
41558.61147	-10.73099815	NA	-29.74631521	-26.62387727	NA	0.020991863	0.009250326
41558.69497	-12.55273791	NA	-27.70553157	-29.1728472	NA	0.009029697	0.00722581
41558.77858	-15.77988638	-27.84149821	-25.41759125	-28.11017739	0.011828774	NA	0.00519362
41558.86188	-12.5616237	NA	NA	-29.74388009	NA	NA	0.005488622
41558.94514	-14.11588381	-27.10716025	-22.59008839	-27.01729197	0.013089797	NA	0.004614374
41559.021	-14.08228344	-26.08131018	-24.47348892	-27.41044716	0.009726113	0.015654862	0.00587161
41559.11181	-14.04700306	-25.00416761	-26.45105948	-27.8232601	0.006362428	0.015654862	0.007128846
41559.19528	-12.65192573	-21.8529817	-33.878886	-28.91565516	0.012208938	NA	0.008761679
41559.27855	-11.60354156	NA	NA	-27.96737454	NA	NA	0.007739698
41559.36131	-11.33933953	NA	NA	-28.22171701	NA	NA	0.009817395
41559.44437	-7.997058735	NA	-23.77228945	-29.04030994	NA	NA	0.011371657
41559.52741	-8.167918008	NA	-22.20649398	-26.59768364	NA	0.019890462	0.012892962
41559.61077	-9.960369825	NA	-23.0903102	-28.47746591	NA	0.018112512	0.008271162
41559.69444	-15.53483935	-21.28243131	-27.38248959	-28.65430938	0.005661846	NA	0.004372641
41559.77808	-18.23397399	-30.78962574	-30.73738949	-28.85687042	NA	0.002513352	0.007724801
41559.86094	-13.95597345	NA	-25.27542533	-27.65966842	NA	NA	0.006303473
41559.94436	-15.95582367	-26.62534334	-25.02539997	-27.56686648	0.00892972	0.013307476	0.003642924
41560.021	-17.61307547	NA	-25.96050161	-27.64800327	NA	0.009961335	0.003528047
41560.11201	-19.35318986	NA	-26.94235833	-27.7331969	NA	0.006615193	0.00341317
41560.19539	-16.50505356	-26.46046743	-28.45249777	-27.82802907	0.005487807	0.007301505	0.006020102
41560.27845	-12.48664703	NA	-19.96166331	-29.85682486	0.014206978	NA	0.007099113
41560.36101	-11.71407744	NA	NA	-25.51863618	NA	NA	0.009407019
41560.44401	-9.244804075	NA	-17.37692366	-27.16989263	0.018648935	NA	0.010638664
41560.52745	-8.769872522	NA	-18.22563343	-25.57246165	NA	NA	0.011277962
41560.61089	-10.26375048	-30.86026458	-30.54287297	-27.89783945	0.013128078	0.016826069	0.013514869
41560.69457	-15.10099768	-30.94407315	-25.84214297	-28.65419084	0.009771343	0.005794436	0.006123852
41560.77858	-19.81874061	-26.70185727	-26.82094343	-29.28011005	0.016384508	0.010825109	0.008451077
41560.86119	-19.95071668	-30.21021757	-33.54973038	-27.93497157	NA	NA	0.003215582
41560.9444	-20.86319226	-26.50296875	-27.04368647	-28.66660967	0.00466639	0.003242597	0.002738282
41561.021	-20.43811687	-27.24005655	-25.51170904	-28.611062	0.00466639	0.004156802	0.003017125
41561.11095	-19.99178771	-28.01399875	-23.90313274	-28.55273695	NA	0.005071007	0.003295968
41561.19426	-19.93954729	-27.35786108	NA	-29.35612989	NA	NA	0.0021081
41561.27801	-14.17355722	NA	NA	-27.14664797	NA	NA	0.009804006
41561.3618	-10.10020245	NA	NA	-26.39159826	NA	NA	0.012232532
41561.44468	-7.765277673	-20.90504813	-21.88788284	-27.80723508	NA	0.035020906	0.012660588
41561.52823	-7.920443586	-27.93440302	-29.53354033	-26.10681859	0.014250878	NA	0.015420369
41561.69536	-13.79775967	-25.36498545	-25.62735351	-29.30247678	0.011224146	0.00784854	0.008247977
41561.7788	-18.47567171	-21.96182438	-32.67816525	-27.5390149	0.00987076	0.008545738	0.003797049
41561.86213	-17.29814652	-27.5229179	-29.36645862	-29.308126	0.008921322	0.008256799	0.004070635
41561.94568	-19.69502146	-27.94817855	NA	-30.42787495	0.005184621	NA	0.002916197
41562.021	-18.41039669	-27.74565438	NA	-29.64446782	0.004263115	NA	0.005109
41562.11227	-17.06154069	-27.53300401	-22.08540744	-28.82189034	0.003341608	0.00642501	0.007301802
41562.19526	-15.74115975	-26.280828	NA	-25.81355652	0.010383411	NA	0.004151065
41562.27811	-13.17651972	-34.23236845	NA	-26.59911059	0.007637777	NA	0.005944836
41562.36094	-11.7464293	-25.27715943	-21.04477509	-27.05104034	0.008644037	0.0051817	0.01267491
41562.44442	-8.635315769	-19.66855728	-25.44518845	-27.27151467	0.019251179	NA	0.00839093
41562.52818	-9.466323746	-26.96602758	NA	-27.76618729	NA	NA	0.008451833
41562.61189	-9.980190689	-23.83746164	NA	-26.1234922	0.035510656	NA	0.007215109
41562.69549	-12.39552939	-28.63047969	-29.43285244	-27.7946649	0.013920201	NA	0.004572323
41562.7782	-17.76485744	-23.64637209	-25.78334451	-28.36664739	0.006959102	0.008014396	0.004898278
41562.86151	-15.34220661	NA	-23.74034515	-31.5463025	NA	NA	0.005482024
41562.94493	-14.19417264	-27.96214696	NA	-28.19079502	NA	NA	0.004995099
41563.021	-13.70955972	-25.55497538	NA	-27.22636097	0.013015891	NA	0.006054207
41563.11226	-13.20071615	-23.02744522	NA	-26.21370521	0.013015891	NA	0.007113315
41563.19533	-13.07821249	-22.23799925	-31.14265594	-27.50636899	0.01056308	0.01095741	0.011112302
41563.27829	-13.23636053	-19.39951657	NA	-26.02270945	0.008094071	0.006595157	0.006663789
41563.36195	-12.76062259	-26.50161485	-30.32237882	-28.52436005	0.012814819	0.018575198	0.004222879
41563.44557	-11.09966887	-31.5827521	NA	-29.31129868	0.011680192	NA	0.013013735
41563.529	-11.14918235	-21.85199269	-23.0163565	-27.9669248	0.013417553	NA	0.019776196
41563.61229	-11.51052818	-23.35912522	-26.25143034	-28.11602321	NA	0.017849186	0.007545795
41563.69566	-11.33600569	-25.62756422	-31.06372571	-28.09142114	0.009516296	0.009901697	0.005337592
41563.77896	-11.31372369	-26.73321141	-24.73597925	-26.65889187	0.020463134	0.015842682	0.007700146
41563.86234	-11.53793273	-28.98837897	-27.13959643	-24.99101625	NA	NA	0.020618997
41564.021	-11.49572768	NA	NA	NA	NA	NA	NA
41564.11234	-11.49244507	-22.9180248	-26.37719071	-26.60064113	0.016235851	0.014757681	0.009233517
41564.19535	-11.43544668	-25.69886945	-25.60441556	-30.7677388	0.009024005	0.008582522	0.008854814
41564.27854	-11.48148228	-23.98559174	-25.99966841	-29.65856647	0.009615439	0.00931475	0.007973066
41564.36184	-10.87450578	-23.67402719	-28.39175698	-28.18291701	NA	0.012434939	0.005499091
41564.44552	-10.09240973	-24.27443464	-24.54338174	-27.08830928	0.01750022	0.013331901	0.010963678
41564.52886	-9.187692418	-29.35563129	-26.908019	-26.8356038	0.013372275	0.012440785	0.005510258
41564.61148	-10.15115117	-26.23385862	-27.47617563	-27.90576894	0.01707375	0.009428683	0.008616209
41564.6949	-10.91987965	-23.21700913	-24.79878851	-28.35930637	NA	0.015962686	0.00820258
41564.77809	-11.33793301	-22.98897837	-22.39785372	-29.07256865	0.015167115	0.01578506	0.006603251
41564.86135	-11.74486104	-25.07422241	-19.73034154	-26.99968387	0.015753363	NA	0.00630908
41564.94441	-12.53240551	-23.38486143	-26.76804897	-27.86930565	0.005823858	0.009840999	0.005096251
41565.021	-12.81282626	-25.47447697	-25.67898512	-27.90022812	0.011371391	0.010791799	0.005334757
41565.11095	-13.10726805	-27.66857329	-24.53546808	-27.93269671	0.016918923	0.011742599	0.005573262
41565.19442	-15.38949787	-26.82381211	-25.56667717	-26.52294501	0.011757615	0.006032242	0.006563282
41565.27795	-11.41174029	-29.82427603	NA	-27.38617814	NA	NA	0.007881985
41565.36168	-10.11708277	-22.22753325	-25.61409752	-27.74678534	NA	0.029126985	0.008548141
41565.44454	-8.173002127	-24.87657547	-21.28543072	-26.82646459	0.020271371	0.016453991	0.014200009
41565.52779	-10.03997351	-28.40551046	-23.62575201	-27.14391586	0.036263229	NA	0.008465544
41565.61105	-10.12391315	-21.59968191	NA	-28.78533846	0.012560221	NA	0.005790876
41565.69435	-11.47970048	-22.0076697	-27.63299394	-28.65108208	0.01434448	0.013322298	0.007285171
41565.77765	-11.51729589	-24.92739724	-25.37405443	-26.42682315	0.028055417	NA	0.007053151
41565.86088	-11.65947039	-29.26222467	-28.29479286	-28.65245936	0.011426095	0.010534552	0.008238982
41565.9442	-12.18333753	-21.82761844	-22.04312622	-26.15064165	0.011633725	NA	0.006120649
41566.021	-12.15173035	-23.98477321	-28.19954919	-26.07233765	0.010876223	NA	0.005236862
41566.11098	-12.11854281	-26.24978572	-34.66379331	-25.99011845	0.01011872	NA	0.004353074
41566.19462	-15.4338871	-27.68651029	-28.8114182	-27.59750519	0.006686002	NA	0.004426954
41566.27751	-11.86886743	NA	NA	-25.1870395	NA	NA	0.007248074
41566.36088	-10.3433361	-27.97143466	NA	-26.04600655	0.015953328	NA	0.007294188
41566.44412	-9.683965841	-20.0747939	NA	-26.45179885	0.007997302	NA	0.011628841
41566.52756	-9.173228509	-31.01153637	NA	-25.86876223	NA	NA	0.019634783
41566.6109	-9.695331983	-23.33863644	NA	-24.4000452	0.017082481	NA	0.010581057
41566.69427	-12.34454397	-27.48872394	-26.29515117	-26.22857493	0.025746422	0.017084516	0.00553409
41566.7776	-13.25595049	NA	NA	-28.33209745	NA	NA	0.003724731
41566.86086	-13.03650093	-26.71088808	-33.58399437	-27.01700255	NA	NA	0.004492979
41566.94422	-14.62673105	-27.13773508	NA	-25.89698125	NA	NA	0.005235692
41567.021	-13.70223506	-24.33075896	NA	-27.41358305	NA	NA	0.008486544
41567.11087	-12.73151427	-21.38343404	NA	-29.00601494	NA	NA	0.011737396
41567.1943	-12.2621762	-25.19479105	NA	-25.8625195	0.022275635	NA	0.006831699
41567.27749	-11.36813827	NA	NA	-27.87572825	NA	NA	0.009429885
41567.36135	-10.79132922	-25.59168832	NA	-28.81960252	NA	NA	0.00499304
41567.44511	-7.147710269	-27.49955429	NA	-26.9282873	NA	NA	0.014880493
41567.52837	-8.3727225	-21.21804368	NA	-26.55845382	NA	NA	0.017361993
41567.61197	-10.04716092	-26.94206235	NA	-26.00662645	NA	0.018389304	0.008375194
41567.69532	-11.92389552	-25.83113444	NA	-28.92970159	0.022872736	NA	0.006937913
41567.77822	-11.32320097	-27.03556434	NA	-28.80172305	0.009349632	NA	0.007359794
41567.86143	-11.76676041	-24.79966947	NA	-25.803559	0.008936753	NA	0.012328264
41567.94499	-10.96345995	-21.20983491	NA	-25.71238542	0.014324945	NA	0.00813027
41568.021	-10.93586639	-22.26406252	NA	-27.36054891	0.012525496	NA	0.010291817
41568.1122	-10.90689316	-23.37100151	NA	-29.09112058	0.010726047	NA	0.012453363
41568.19558	-11.49984434	-28.7809622	NA	-27.55899589	0.017919835	NA	0.005228624
41568.27916	-10.56069045	-27.1608038	NA	-27.14761877	0.017857773	NA	0.006720529
41568.3623	-9.329708401	-22.91331686	NA	-26.54229762	NA	NA	0.010346859
41568.44548	-8.840202592	-24.31725253	NA	-25.17285411	NA	NA	0.011248674
41568.52893	-9.331951524	-22.54380251	NA	-27.26091993	0.012773602	NA	0.007262039
41568.61202	-9.239007073	-23.83901394	NA	-24.48332633	0.016143452	NA	0.009604265
41568.69596	-14.55072878	-29.57522148	-27.90531128	-27.66440914	0.020006812	0.011228841	0.006363101
41568.77877	-17.89011138	-24.98752621	-22.7876283	-27.96620776	0.00911488	0.006351742	0.00705159
41568.86216	-14.66878953	-25.53051532	NA	-28.3868881	NA	NA	0.004051336
41568.94586	-13.01042418	-24.66249493	-28.88592649	-27.59981685	0.009250629	NA	0.006021939
41569.021	-13.23450262	-23.08572815	-31.1002654	-26.89606566	0.01024077	0.008179931	0.005233949
41569.11229	-13.46978498	-21.43012303	-33.42532126	-26.15712691	0.01123091	0.008179931	0.004445958
41569.19572	-12.52334976	-24.73050194	NA	-28.0664579	0.006411176	0.006120733	0.007002752
41569.27936	-11.5507506	-25.60180743	NA	-28.07255777	NA	NA	0.005976632
41569.36238	-11.0585719	-28.46099627	NA	-25.37127112	0.011366623	NA	0.00676115
41569.4454	-10.46577896	-28.98477575	NA	-25.72233979	0.006624822	NA	0.007425055
41569.52878	-9.765129787	-23.99109412	NA	-27.25611104	0.02504952	NA	0.01170623
41569.61212	-8.963348916	-23.61249729	-23.68809931	-26.21587484	0.030829418	NA	0.008572906
41569.69561	-11.9718586	-26.58351131	-22.23834993	-26.74096242	0.009803273	NA	0.007233327
41569.77888	-12.74036004	-26.97693916	NA	-28.02757362	0.007614209	NA	0.007395218
41569.8621	-12.12581383	-30.42157179	-22.53929951	-27.35793331	NA	0.023677554	0.006301953
41569.94546	-11.91927189	-19.43828796	NA	-29.12747687	0.004564376	NA	0.007190174
41570.021	-12.45550539	-26.67711497	NA	-28.47903151	0.012721984	NA	0.008598161
41570.11242	-13.01855056	-34.27788334	-32.96595629	-27.79816389	0.020879591	0.012813642	0.010006147
41570.19586	-12.450351	-22.70864162	-23.9824744	-28.05671714	NA	NA	0.005206602
41570.27923	-11.33464948	-26.63520237	NA	-27.00454163	0.0162003	NA	0.011462204
41570.36235	-9.632004991	-27.31204102	NA	-26.03466568	0.029865004	NA	0.009554361
41570.44523	-8.865959141	-26.00290269	NA	-25.14120902	0.018983531	NA	0.016848782
41570.52852	-8.623487727	-29.0959382	-26.72294545	-28.51981778	0.013831767	NA	0.015249429
41570.61189	-9.768777145	-27.18006325	NA	-25.58433099	0.015084636	NA	0.011757203
41570.6954	-11.2190964	-28.84045622	NA	-28.18177933	0.017176763	NA	0.007702527
41570.77864	-11.59916485	-24.542345	NA	-27.77480653	0.009153635	NA	0.009352031
41570.86215	-11.29750588	-22.92574618	NA	-26.82414391	0.010864143	NA	0.006632088
41570.94583	-11.99814427	-22.72628436	NA	-27.40191633	0.01120474	NA	0.008672566
41571.021	-13.75140637	-23.52409748	NA	-27.48976497	0.01148634	NA	0.006575532
41571.11261	-15.59233157	-24.36180125	-19.71102148	-27.58200604	0.011767939	0.012425009	0.004478497
41571.1961	-12.83953014	-27.04560745	NA	-27.10226894	0.010523811	NA	0.005490835
41571.2792	-11.00092258	-25.31555269	NA	-26.47632544	NA	NA	0.026909024
41571.36176	-10.73325305	-30.0867817	NA	-24.58184333	0.017303423	NA	0.006771195
41571.44483	-6.725272683	-28.14312199	NA	-27.48326724	0.02422842	NA	0.023532083
41571.52835	-8.605451127	-27.1708137	NA	-25.36712173	0.023461978	NA	0.015309259
41571.6115	-8.962187716	-26.07465024	NA	-24.9101346	0.012813435	NA	0.011920148
41571.69604	-14.94041799	-26.63060401	-26.3011037	-29.67238614	0.019526721	0.008705672	0.00383204
41571.77963	-19.35827773	-26.64074351	-24.43183792	-26.66000057	0.006288189	0.006529177	0.003431026
41571.86279	-19.41638505	-29.36636845	NA	-28.88393826	0.005637057	NA	0.002786212
41571.94613	-18.6879567	-25.97855732	-28.35482921	-28.09085975	0.006118989	0.00517298	0.003754566
41572.021	-20.1792153	-26.42030889	-30.03686907	-28.34618311	0.005756805	0.004531636	0.00313712
41572.11276	-21.74503683	-26.88414803	-31.80301092	-28.61427264	0.005394621	0.003890292	0.002519674
41572.19557	-21.37236817	-27.29763284	-26.89921357	-29.14753433	0.006918161	NA	0.001986973
41572.2792	-16.71500778	NA	NA	-26.55020088	NA	NA	0.004621975
41572.36252	-10.89370146	-21.39691689	NA	-28.32102112	0.00553736	NA	0.008333266
41572.4454	-5.959726184	-30.50754419	-33.40953074	-28.2498799	0.040442849	NA	0.018678661
41572.52853	-7.744858315	-28.98542751	NA	-25.60541299	0.049924681	NA	0.013326837
41572.61209	-9.026276425	-22.99466853	-26.66442788	-25.52274517	0.024329378	NA	0.011661007
41572.69591	-12.67564168	-28.10503741	-31.70521139	-29.09203682	0.019349573	0.005656517	0.00363577
41572.77956	-17.92947148	-24.43039644	-23.02735366	-29.64096922	0.017095352	0.006866134	0.006519235
41572.86274	-18.52480672	-25.24594701	NA	-27.62403009	NA	NA	0.005271576
41572.94597	-18.03758387	-23.5427635	-24.76749119	-28.02237449	0.00678099	0.005165834	0.002944282
41573.021	-16.30392638	-24.0850991	NA	-28.06984648	0.009359656	NA	0.003232628
41573.11266	-14.48358602	-24.65455148	NA	-28.11969206	0.011938322	NA	0.003520973
41573.19597	-15.31857984	-23.55288259	-24.14838944	-29.36214483	0.006255547	0.005982872	0.003308405
41573.27938	-13.33717251	-18.33039675	NA	-26.04368675	NA	NA	0.011565746
41573.36186	-10.92306464	-23.05540095	-20.88195464	-26.41783459	0.024363406	0.007793822	0.010468628
41573.44485	-8.356416398	-31.45809718	NA	-26.73499088	0.017008621	NA	0.008964525
41573.52835	-5.582617467	-23.01345961	NA	-26.8166869	0.02463139	NA	0.016685329
41573.61215	-8.732438343	-31.96591302	NA	-25.45365937	NA	NA	0.011216128
41573.69612	-13.80233139	-26.00627098	-24.52648588	-26.98088318	0.013766614	NA	0.00681861
41573.77939	-18.43575511	-27.5788558	-28.49688599	-28.84973591	NA	0.008123884	0.005275641
41573.86262	-20.44327045	-25.63957438	-32.38872602	-28.18404447	0.012637815	NA	0.003764606
41573.94601	-19.13727106	-25.73312372	-27.40018699	-29.82926269	0.00743654	0.004797637	0.005245274
41574.021	-19.49590311	-24.81656147	-26.29127447	-28.80390934	0.005822936	0.004947737	0.004871839
41574.11214	-19.87246677	-23.8541711	-25.12691633	-27.72728832	0.004209332	0.005097837	0.004498404
41574.19549	-19.66511587	-25.64701725	-29.73351214	-27.34391142	0.003879139	NA	0.003683871
41574.27932	-13.9853722	-29.41696651	NA	-27.64658397	0.008304541	NA	0.008641955
41574.36204	-10.51045161	-28.58065182	NA	-25.56265119	0.015345737	NA	0.011134592
41574.44498	-8.067510857	-25.40118593	-25.39799052	-26.41225511	0.018452937	0.016507105	0.012748813
41574.52843	-6.926887393	-27.79641763	-28.139715	-26.29827443	0.019813707	0.028433242	0.01909
41574.61224	-9.490940165	-30.04743152	NA	-27.07152955	0.018927607	NA	0.013279473
41574.69598	-11.10317839	-24.01413637	-31.24170622	-27.78469055	0.010377285	NA	0.009957997
41574.7795	-13.57125049	-27.3125999	-25.88132147	-27.72069942	0.018550298	NA	0.006570949
41574.86271	-10.90156969	-23.68942199	NA	-26.84540681	NA	NA	0.003230948
41574.94602	-11.20425867	-26.2861521	NA	-28.89434635	0.009305737	NA	0.009026234
41575.021	-11.61910616	-23.9469192	NA	-28.28180184	0.019806096	NA	0.00931023
41575.11269	-12.05469603	-21.49072465	-24.71662767	-27.63863011	0.030306455	0.025151955	0.009594226
41575.19634	-11.47571017	-25.40938259	-23.09253458	-27.0630748	NA	0.018291482	0.011409557
41575.27924	-11.4406383	NA	NA	-25.73841959	0.012277386	NA	0.004954124
41575.36203	-9.774234824	-28.40413992	NA	-26.97694637	NA	NA	0.008776209
41575.44591	-8.198584471	-22.74507792	NA	-25.71011601	0.048970793	NA	0.009700748
41575.52901	-7.689252033	-29.27393358	NA	-28.10099617	0.034593147	NA	0.011304475
41575.6124	-9.202366375	-25.10854614	NA	-27.7129379	0.032333725	NA	0.005904703
41575.6957	-11.08561542	-27.67691795	NA	-27.21826599	0.018940571	NA	0.007016726
41575.77896	-10.9508322	-21.60591268	NA	-26.56170545	0.014213731	NA	0.008378729
41575.86199	-11.09992561	-27.16792015	NA	-27.42272249	0.020934349	NA	0.006770039
41575.94566	-11.20832746	-28.37813803	NA	-25.98543133	0.006014922	NA	0.005454597
41576.021	-11.14635823	-27.72343646	NA	-27.71510854	0.008048463	NA	0.006670718
41576.11277	-11.08129054	-27.03599981	NA	-29.53126961	0.010082004	NA	0.007886839
41576.19618	-11.04120421	-23.02844973	NA	-24.16369805	0.024817772	NA	0.010252163
41576.27936	-10.25131586	-23.38581503	NA	-27.27234251	NA	NA	0.009117923
41576.36223	-9.662928436	-25.12608925	NA	-27.51065439	0.021225398	NA	0.007591271
41576.44516	-8.747559698	-23.8008989	NA	-25.85119601	0.023068252	NA	0.009547761
41576.52856	-8.556622526	-25.88695588	NA	-26.9759491	0.027717478	NA	0.010781631
41576.61193	-9.636109013	-24.32733872	NA	-26.85602114	0.023037949	NA	0.010049641
41576.69614	-14.02393852	-21.42269775	NA	-29.82717216	0.01091432	0.009544549	0.005801447
41576.7795	-18.23202116	-25.58702505	-33.85447514	-26.46847982	0.004212292	0.009210975	0.002724163
41576.8629	-11.80894826	-30.01305097	-27.43227535	-27.91659468	0.011935814	0.020237944	0.011885799
41576.94598	-12.64888156	-25.52621579	-32.90865248	-28.36336597	0.006020715	0.007514446	0.005785136
41577.021	-14.88265224	-26.97096774	NA	-28.30074152	0.008587593	NA	0.005907535
[truncated: 161 more rows]
